# Supplementary material for: Association of Common Polymorphisms in the Nicotinic Acetylcholine Receptor Alpha4 Subunit Gene with an Electrophysiological Endophenotype in a Large Population-Based Sample
Source: PLoS One. 2016 Apr 7;11(4):e0152984. doi: 10.1371/journal.pone.0152984 (PMC4824511; doi:10.1371/journal.pone.0152984)
Supplement: S1 File — Provided are N100 amplitude values and information reg. study site, age, sex and rs1044396 genotype for each study participant. (TXT) [file pone.0152984.s001.txt]

center	sex	age	N100	rs1044396
AC	m	20,00	-,29	TT
AC	f	53,00	-,34	TT
AC	m	30,00	,45	CC
AC	f	38,00	,32	CT
AC	f	46,00	,21	CT
AC	m	40,00	1,40	CT
AC	m	22,00	1,06	CC
AC	f	41,00	,45	TT
AC	m	23,00	1,46	CT
AC	f	21,00	,87	CC
AC	m	26,00	2,94	CT
AC	m	24,00	4,41	CT
AC	m	59,00	,28	CC
AC	m	48,00	1,24	TT
AC	f	28,00	,18	TT
AC	f	29,00	-,55	CC
AC	m	21,00	,11	CT
AC	m	46,00	,43	CT
AC	m	53,00	,76	CT
AC	f	24,00	1,72	CT
AC	m	20,00	1,04	CT
AC	f	52,00	,84	CC
AC	m	48,00	,86	CT
AC	m	21,00	,42	CT
AC	m	64,00	1,65	TT
AC	m	50,00	1,96	CT
AC	m	28,00	-,60	CC
AC	m	26,00	3,71	CT
AC	f	26,00	-,09	CT
AC	f	21,00	-,22	TT
AC	f	30,00	-,19	TT
AC	m	26,00	-,63	CC
AC	m	22,00	-,36	CT
AC	m	51,00	-,67	CC
AC	f	27,00	-,81	TT
AC	f	64,00	,56	CC
AC	f	42,00	,80	CC
AC	f	19,00	,86	TT
AC	f	20,00	,18	TT
AC	f	59,00	,91	TT
AC	m	57,00	-,63	CT
AC	f	57,00	1,43	CC
AC	m	58,00	2,05	CC
AC	f	28,00	-,89	CT
AC	f	63,00	-,05	CT
AC	m	19,00	,93	TT
AC	m	21,00	,39	CT
AC	f	45,00	,95	TT
AC	f	29,00	,49	CT
AC	m	18,00	,82	TT
AC	f	51,00	,99	TT
AC	f	24,00	1,95	CT
AC	m	23,00	1,45	CC
AC	m	58,00	,84	CC
AC	m	21,00	-,14	TT
AC	m	22,00	,69	CT
AC	f	43,00	,36	TT
AC	m	19,00	1,00	CT
AC	f	20,00	,46	CC
AC	f	44,00	,14	TT
AC	m	24,00	,93	CT
AC	m	19,00	,85	CT
AC	m	48,00	1,19	CT
AC	f	43,00	1,54	CT
AC	m	39,00	,22	CT
AC	f	25,00	,85	CT
AC	m	39,00	,31	TT
AC	f	22,00	,58	TT
AC	m	42,00	,85	TT
AC	f	18,00	1,04	TT
AC	m	26,00	,18	TT
AC	f	26,00	1,69	CT
AC	m	22,00	,18	CC
AC	f	53,00	2,70	CT
AC	m	64,00	1,59	CT
AC	f	64,00	1,01	TT
AC	f	56,00	,49	CT
AC	m	27,00	,70	CT
AC	f	18,00	-,10	CC
AC	f	46,00	1,31	CC
AC	m	27,00	1,01	TT
AC	f	46,00	-,16	CT
AC	m	58,00	,58	CC
AC	f	20,00	,57	CT
AC	m	47,00	1,70	CC
AC	m	24,00	-,22	TT
AC	f	21,00	2,36	CT
AC	f	23,00	2,48	CT
AC	f	58,00	1,76	CT
AC	m	21,00	1,23	TT
AC	f	41,00	,38	TT
AC	m	23,00	-,48	TT
AC	f	21,00	,79	CT
AC	f	31,00	,79	TT
AC	m	40,00	-,29	TT
AC	f	22,00	1,50	CC
AC	f	39,00	1,21	CC
AC	m	26,00	,76	CT
AC	f	20,00	1,53	TT
AC	m	21,00	1,39	CT
AC	f	27,00	,90	TT
AC	m	23,00	1,16	CT
AC	f	51,00	,45	CT
AC	f	19,00	,97	CT
AC	f	25,00	,10	TT
AC	m	64,00	,92	CC
AC	f	31,00	2,01	TT
AC	m	22,00	,26	TT
AC	f	19,00	-,21	TT
AC	m	35,00	,63	CC
AC	m	51,00	,69	CC
AC	m	56,00	1,84	TT
AC	m	39,00	,63	CT
AC	m	25,00	,24	CC
AC	f	19,00	,55	CT
AC	m	40,00	2,76	TT
AC	f	24,00	,93	CT
AC	m	62,00	1,37	CC
AC	m	46,00	,20	CT
AC	f	30,00	2,87	CT
AC	f	37,00	1,24	TT
AC	m	44,00	,74	CT
AC	m	25,00	1,25	CT
AC	f	20,00	1,57	CT
AC	m	33,00	1,47	CT
AC	m	57,00	1,62	CT
AC	f	48,00	1,93	CC
AC	f	28,00	1,78	CT
AC	m	29,00	,64	CT
AC	f	51,00	-,64	CC
AC	f	26,00	,13	CT
AC	m	20,00	1,11	CT
AC	f	21,00	,81	CT
AC	f	18,00	-,14	TT
AC	f	20,00	1,24	CT
AC	f	59,00	,78	CT
AC	f	24,00	1,56	CT
AC	f	32,00	1,65	CT
AC	m	30,00	1,13	CT
AC	f	23,00	1,85	CT
AC	m	18,00	-,32	CC
B	f	24,00	,01	TT
B	f	38,00	,58	TT
B	f	55,00	1,00	TT
B	m	47,00	1,20	TT
B	m	37,00	1,40	TT
B	m	31,00	1,66	CC
B	f	42,00	2,58	CT
B	m	43,00	2,49	CC
B	f	41,00	,93	CT
B	f	19,00	-,43	TT
B	f	50,00	1,00	CT
B	m	61,00	1,22	CT
B	f	23,00	1,37	CT
B	m	20,00	,54	CC
B	f	21,00	,34	CT
B	f	24,00	1,00	CC
B	m	58,00	2,27	CC
B	f	26,00	1,81	CC
B	m	22,00	,77	CT
B	m	39,00	1,69	CT
B	f	26,00	-,17	TT
B	f	18,00	1,75	CT
B	f	45,00	,08	TT
B	f	47,00	1,48	CT
B	f	28,00	,23	CT
B	f	28,00	-,12	TT
B	f	50,00	,18	CT
B	m	28,00	,14	CT
B	m	35,00	4,07	TT
B	m	21,00	1,35	CC
B	f	20,00	1,99	CT
B	m	26,00	,50	TT
B	m	18,00	,89	CC
B	f	42,00	2,62	TT
B	f	20,00	1,81	TT
B	f	47,00	3,01	CT
B	f	41,00	1,16	CC
B	m	52,00	1,22	CT
B	m	61,00	-,06	TT
B	m	56,00	1,06	CC
B	f	51,00	-,57	CT
B	f	42,00	1,66	CT
B	f	29,00	,20	CC
B	f	24,00	3,89	CT
B	m	36,00	1,22	CT
B	m	25,00	,70	CT
B	f	25,00	,26	CT
B	m	19,00	2,14	CT
B	m	52,00	2,25	CC
B	m	62,00	,96	CT
B	f	23,00	1,07	CT
B	m	55,00	,58	TT
B	m	37,00	,26	CC
B	m	52,00	,51	CT
B	f	47,00	1,15	CC
B	m	24,00	,71	TT
B	f	20,00	,84	TT
B	f	32,00	2,80	CT
B	m	47,00	,82	TT
B	f	40,00	,45	CT
B	f	20,00	,42	TT
B	f	21,00	2,03	CT
B	f	18,00	-,32	TT
B	m	30,00	,35	TT
B	m	44,00	2,64	CT
B	f	44,00	1,57	TT
B	m	34,00	,81	CT
B	f	35,00	,91	CT
B	f	41,00	,43	TT
B	m	34,00	1,66	CT
B	m	25,00	,43	TT
B	m	25,00	-,02	TT
B	m	18,00	2,08	CT
B	f	45,00	2,21	CT
B	m	26,00	4,10	CT
B	m	19,00	3,48	CT
B	m	33,00	,72	TT
B	m	44,00	,98	CC
B	m	44,00	1,97	CT
B	f	35,00	,45	CT
B	m	37,00	1,87	CT
B	m	25,00	1,69	CT
B	m	43,00	1,73	CT
B	f	46,00	1,64	CT
B	m	24,00	,81	CC
B	m	21,00	,69	CC
B	f	24,00	1,47	TT
B	m	24,00	,96	CT
B	f	36,00	2,01	CT
B	f	19,00	2,73	CT
B	m	43,00	,96	CT
B	f	20,00	2,21	TT
B	m	40,00	2,24	CT
B	f	41,00	1,07	CT
B	f	18,00	,87	TT
B	f	22,00	3,26	CC
B	f	41,00	,22	CT
B	f	31,00	1,32	CC
B	f	22,00	,39	TT
B	f	44,00	1,29	CC
B	f	38,00	,65	CT
B	f	19,00	,32	CC
B	m	35,00	-,09	TT
B	m	45,00	,53	TT
B	f	43,00	1,36	CT
B	f	38,00	,33	CC
B	f	23,00	1,22	CT
B	f	24,00	1,09	CT
B	m	18,00	1,16	TT
B	m	34,00	,72	TT
B	m	58,00	,33	CC
B	m	27,00	,96	CT
B	m	54,00	2,12	CC
B	f	25,00	,83	CT
B	m	46,00	2,12	TT
B	f	52,00	1,75	CT
B	f	21,00	,31	CT
B	f	41,00	-1,12	CT
B	f	49,00	,78	CT
B	f	38,00	,95	CC
B	m	61,00	,36	CT
B	f	18,00	1,79	CT
B	f	20,00	2,46	TT
B	f	22,00	,57	CT
B	f	20,00	1,09	CC
B	f	47,00	1,18	CT
B	f	19,00	1,79	CT
B	f	22,00	1,69	CT
B	m	20,00	1,59	CT
B	f	20,00	2,78	TT
B	m	30,00	1,22	CT
B	f	20,00	,45	CT
B	f	29,00	,98	CT
B	m	51,00	,46	CC
B	f	22,00	2,14	TT
B	f	65,00	2,17	CC
B	f	22,00	1,08	CT
B	f	39,00	2,44	CC
B	m	28,00	1,18	CT
B	f	28,00	1,03	CT
B	m	40,00	1,75	CC
B	m	51,00	1,14	CT
B	f	51,00	1,49	TT
B	f	27,00	,97	CT
B	f	44,00	,81	CT
B	f	20,00	,64	CT
B	f	18,00	,38	TT
B	m	29,00	,48	CT
B	f	39,00	,44	CT
B	f	43,00	,38	CC
B	m	32,00	2,13	TT
B	m	37,00	,73	CT
B	f	25,00	1,63	CT
B	f	47,00	,85	CT
B	f	43,00	,71	CT
B	f	19,00	1,79	TT
B	m	49,00	,98	CT
B	f	44,00	4,19	CT
B	f	25,00	1,61	CC
B	f	59,00	2,50	CT
B	m	31,00	1,45	TT
B	m	52,00	2,87	TT
B	f	30,00	,26	TT
B	f	20,00	,99	CC
B	f	25,00	,66	CT
B	f	56,00	3,21	CT
B	m	39,00	,37	CC
B	m	51,00	,74	TT
B	f	24,00	,75	CC
B	m	35,00	1,14	CC
B	f	42,00	,63	CT
B	m	27,00	2,54	CT
B	f	40,00	1,23	TT
B	m	31,00	,53	CT
B	f	26,00	,02	TT
B	f	42,00	2,10	CT
B	f	23,00	,50	TT
B	f	49,00	,97	TT
B	f	18,00	1,03	CC
B	f	41,00	,15	CT
B	m	42,00	1,59	CT
B	f	24,00	,68	CT
B	m	58,00	,87	CT
B	m	38,00	1,06	CT
B	f	19,00	1,10	CT
B	f	31,00	,84	CT
B	m	33,00	1,39	CT
B	m	27,00	1,83	CT
B	m	45,00	,94	CT
B	f	30,00	2,81	CT
B	f	47,00	,23	CC
B	f	19,00	1,07	CC
B	m	24,00	1,15	TT
B	f	57,00	1,32	TT
B	f	18,00	1,49	TT
B	f	18,00	2,12	CT
B	f	32,00	1,91	CC
B	m	26,00	2,40	CT
B	m	28,00	2,54	CT
B	f	25,00	1,88	CC
B	m	24,00	1,30	TT
B	m	48,00	1,11	TT
B	f	54,00	1,84	CC
B	f	49,00	,91	TT
B	m	59,00	1,05	TT
B	f	36,00	,08	TT
B	f	22,00	,45	CT
B	m	22,00	1,80	CC
B	f	53,00	,76	CC
B	m	36,00	,72	TT
B	f	24,00	-,60	CT
B	f	23,00	1,88	CT
B	f	23,00	1,90	CT
B	f	29,00	3,90	TT
B	f	38,00	2,06	CC
B	m	26,00	,61	CC
B	f	50,00	1,04	CC
B	m	20,00	1,77	TT
B	f	47,00	1,53	TT
B	f	22,00	,30	TT
B	f	25,00	,56	TT
B	m	41,00	,63	CT
B	f	49,00	,72	TT
B	f	42,00	,34	CC
B	m	24,00	2,16	CT
B	m	44,00	4,50	CT
B	m	20,00	,97	CC
B	m	40,00	,38	TT
B	m	37,00	1,12	CT
B	f	25,00	1,17	CT
B	f	21,00	2,17	CT
B	m	35,00	,47	TT
B	f	24,00	1,65	CT
B	f	49,00	,57	TT
B	f	42,00	,86	TT
B	m	58,00	,95	CC
B	f	42,00	1,31	CT
B	f	26,00	1,16	TT
B	m	23,00	1,14	CC
B	f	26,00	-,51	TT
B	f	45,00	,89	TT
B	f	60,00	5,55	CT
B	f	18,00	-,15	TT
B	m	28,00	2,00	TT
B	f	25,00	1,43	TT
B	f	45,00	1,11	CT
B	f	38,00	2,83	CT
B	f	49,00	,36	TT
B	f	50,00	,84	TT
B	f	40,00	1,76	CT
B	m	28,00	2,13	TT
B	f	29,00	2,72	CT
B	m	30,00	1,38	CC
B	m	41,00	,90	CT
B	m	42,00	1,63	CC
B	f	21,00	1,26	CT
B	m	18,00	3,63	TT
B	f	21,00	,45	TT
B	m	51,00	2,68	CC
B	f	47,00	,50	TT
B	f	26,00	2,45	CT
B	m	25,00	2,09	TT
B	m	25,00	1,44	TT
B	m	35,00	,99	CT
B	f	44,00	1,57	CT
B	m	47,00	,43	CC
B	m	50,00	,80	TT
B	m	42,00	,85	CT
B	f	29,00	1,23	CT
B	m	24,00	1,62	CT
B	f	18,00	1,21	CC
B	m	29,00	6,79	CT
B	f	25,00	11,95	CT
B	m	60,00	,70	CT
BN	f	22,00	2,84	CT
BN	m	47,00	,97	TT
BN	m	30,00	1,65	CT
BN	f	50,00	1,34	TT
BN	m	40,00	1,70	TT
BN	m	25,00	1,03	TT
BN	f	25,00	2,30	CT
BN	f	23,00	,40	CT
BN	f	41,00	1,41	CT
BN	f	25,00	1,43	TT
BN	m	30,00	1,24	CT
BN	m	51,00	,95	CC
BN	f	30,00	2,64	CC
BN	f	25,00	2,53	CT
BN	f	18,00	,34	TT
BN	f	57,00	,98	CC
BN	m	64,00	1,56	TT
BN	m	25,00	1,12	CT
BN	m	24,00	1,14	TT
BN	f	23,00	1,87	CT
BN	f	28,00	,74	CC
BN	f	30,00	,61	TT
BN	f	30,00	2,34	CC
BN	m	25,00	,94	TT
BN	m	40,00	1,62	TT
BN	f	28,00	1,90	TT
BN	m	27,00	1,81	CC
BN	m	21,00	1,24	TT
BN	m	23,00	2,07	TT
BN	f	21,00	5,02	CT
BN	m	23,00	3,45	CT
BN	f	24,00	1,88	CT
BN	f	32,00	1,05	CT
BN	m	44,00	2,69	CT
BN	f	26,00	2,10	CT
BN	f	28,00	1,66	CT
BN	m	32,00	2,04	CC
BN	m	20,00	1,57	TT
BN	f	25,00	2,62	TT
BN	f	21,00	,23	CC
BN	m	24,00	,95	TT
BN	f	51,00	3,51	CT
BN	f	39,00	2,79	CT
BN	m	22,00	,64	TT
BN	f	26,00	,85	CT
BN	f	36,00	1,18	TT
BN	f	57,00	1,69	TT
BN	f	28,00	2,19	CC
BN	f	31,00	2,14	CC
BN	f	35,00	1,37	TT
BN	f	46,00	-,04	CT
BN	f	22,00	,64	CT
BN	m	31,00	1,13	CT
BN	f	59,00	,76	CT
BN	f	18,00	1,14	CC
BN	f	65,00	3,21	CT
BN	m	35,00	,88	TT
BN	f	45,00	1,25	TT
BN	f	52,00	1,71	CT
BN	f	26,00	,79	CT
BN	m	22,00	2,78	CT
BN	m	26,00	1,39	CT
BN	m	31,00	,67	TT
BN	m	47,00	1,56	CT
BN	m	48,00	2,30	CT
BN	f	27,00	1,08	CT
BN	f	24,00	2,82	CT
BN	f	27,00	3,38	CT
BN	m	26,00	2,00	CT
BN	f	26,00	1,23	CC
BN	m	26,00	1,18	CT
BN	m	59,00	,77	CT
BN	f	27,00	4,66	CT
BN	f	53,00	3,59	CT
BN	m	22,00	1,45	TT
BN	f	18,00	1,57	TT
BN	f	22,00	,95	CT
BN	f	25,00	1,31	CT
BN	m	54,00	1,03	CT
BN	f	26,00	1,04	TT
BN	m	41,00	2,38	CT
BN	m	33,00	1,41	CT
BN	m	29,00	1,84	CC
BN	m	26,00	1,82	CC
BN	f	22,00	1,59	CT
BN	f	25,00	,70	CT
BN	m	33,00	,82	CT
BN	f	24,00	4,00	TT
BN	f	21,00	,59	TT
BN	f	21,00	,94	CT
BN	m	29,00	1,01	TT
BN	f	27,00	2,28	CT
BN	m	25,00	,12	TT
BN	m	36,00	1,74	CC
BN	m	64,00	1,68	CT
BN	m	44,00	1,66	CC
BN	f	24,00	1,76	CC
BN	m	22,00	,70	CC
BN	m	22,00	,65	CC
BN	f	25,00	1,62	CT
BN	m	20,00	1,67	CC
BN	f	42,00	3,16	CC
BN	m	24,00	1,57	CT
BN	m	63,00	1,52	CT
BN	m	23,00	,43	CT
BN	f	20,00	1,61	CT
BN	f	26,00	,60	TT
BN	f	24,00	1,37	CT
BN	f	38,00	1,07	CC
BN	f	29,00	1,15	TT
BN	f	19,00	1,70	TT
BN	m	37,00	1,13	CT
BN	f	27,00	,72	CC
BN	m	25,00	1,19	TT
BN	f	25,00	1,08	CT
BN	f	22,00	3,06	CT
D	m	45,00	,00	CT
D	m	45,00	,04	TT
D	m	28,00	,53	CT
D	f	61,00	,94	TT
D	f	35,00	2,05	TT
D	m	33,00	2,24	CT
D	m	51,00	1,05	CT
D	m	63,00	-,03	CT
D	m	63,00	1,68	TT
D	m	49,00	,11	CT
D	f	60,00	,26	CT
D	m	43,00	1,31	TT
D	f	42,00	2,03	TT
D	f	43,00	1,05	CT
D	f	39,00	1,54	CC
D	m	55,00	,00	TT
D	m	63,00	1,14	CC
D	m	54,00	1,22	CT
D	m	45,00	-,77	TT
D	f	42,00	1,84	CT
D	m	20,00	,10	TT
D	f	50,00	2,46	CT
D	m	43,00	,45	CC
D	f	48,00	,50	TT
D	m	51,00	1,25	CT
D	f	57,00	,41	CC
D	f	48,00	1,13	CT
D	f	28,00	1,38	CT
D	f	18,00	1,51	CT
D	f	62,00	,27	TT
D	m	55,00	,63	TT
D	f	25,00	-,65	CT
D	m	45,00	1,17	TT
D	m	45,00	-,51	CT
D	f	45,00	,79	CT
D	m	30,00	-,14	CT
D	m	24,00	1,62	CT
D	m	53,00	1,53	CT
D	m	55,00	1,44	CT
D	m	64,00	,36	CC
D	f	64,00	1,68	CT
D	f	21,00	,84	CT
D	m	48,00	2,23	TT
D	m	64,00	1,22	CC
D	f	18,00	,73	CT
D	f	38,00	,34	TT
D	f	29,00	2,08	CC
D	f	43,00	,62	CT
D	m	42,00	1,30	TT
D	m	40,00	2,42	TT
D	f	65,00	3,32	CC
D	m	40,00	1,17	TT
D	f	25,00	,66	CT
D	m	27,00	,85	CT
D	f	18,00	2,25	CT
D	f	56,00	-,68	CT
D	m	38,00	,65	CT
D	m	26,00	3,95	CT
D	f	66,00	1,84	TT
D	f	54,00	3,09	CT
D	f	58,00	-,57	CT
D	f	26,00	,99	TT
D	m	55,00	1,29	CT
D	f	55,00	1,47	TT
D	m	18,00	,13	CC
D	f	58,00	,14	CT
D	f	21,00	2,17	CT
D	m	52,00	1,64	CT
D	f	45,00	1,32	CT
D	f	18,00	,20	CT
D	m	23,00	2,08	CT
D	f	47,00	-,44	CT
D	m	61,00	,37	TT
D	m	65,00	,48	CT
D	m	57,00	,78	CT
D	f	63,00	2,56	CT
D	m	19,00	,45	TT
D	f	49,00	1,32	CT
D	f	44,00	,08	CT
D	f	45,00	1,12	CT
D	f	43,00	,34	CT
D	m	33,00	,03	CT
D	f	46,00	1,70	CC
D	m	59,00	1,98	CC
D	f	57,00	1,28	CT
D	f	31,00	2,27	CC
D	f	41,00	1,89	CT
D	f	34,00	,38	CT
D	f	44,00	,51	CT
D	m	24,00	1,16	CT
D	f	47,00	,24	CC
D	f	56,00	-,31	TT
D	f	61,00	1,27	CT
D	f	44,00	,23	TT
D	f	37,00	1,38	CT
D	f	23,00	,97	CT
D	f	40,00	-,77	TT
D	f	27,00	,87	TT
D	f	23,00	,34	TT
D	m	19,00	1,09	CT
D	m	19,00	1,87	CT
D	m	31,00	1,77	CT
D	f	23,00	,38	TT
D	m	36,00	2,11	CT
D	m	44,00	,88	TT
D	m	66,00	1,38	TT
D	f	19,00	,86	TT
D	f	26,00	1,02	CC
D	f	52,00	1,80	CC
D	m	20,00	2,45	CT
D	f	36,00	1,19	CC
D	f	23,00	1,78	CT
D	f	47,00	1,43	CC
D	f	43,00	1,10	CC
D	f	43,00	1,10	CC
D	f	43,00	1,09	CC
D	m	37,00	1,41	TT
D	m	28,00	,74	TT
D	f	25,00	,78	CT
D	f	40,00	,87	CT
D	m	36,00	,22	TT
D	f	42,00	,97	CT
D	f	27,00	,59	CT
D	f	61,00	,84	CT
D	m	47,00	1,01	TT
D	f	45,00	,53	CT
D	f	61,00	1,66	CC
D	f	25,00	2,27	CT
D	f	35,00	1,34	CC
D	m	48,00	-,68	CC
D	f	35,00	1,46	CC
D	m	65,00	,53	CT
D	f	25,00	,04	CT
D	f	30,00	-,21	CC
D	m	45,00	1,08	CT
D	f	44,00	,97	TT
D	f	19,00	2,12	CT
D	m	53,00	,61	CT
D	m	63,00	,46	CT
D	m	32,00	,57	CC
D	f	60,00	1,83	CC
D	f	47,00	4,09	CT
D	f	19,00	1,53	CT
D	f	38,00	1,71	CT
D	f	43,00	,44	CT
D	f	64,00	1,25	CT
D	m	61,00	,63	CT
D	m	62,00	,02	CC
D	m	19,00	,12	CC
D	m	22,00	-,53	CT
D	f	42,00	,94	TT
D	f	19,00	2,68	CC
D	m	23,00	,70	CT
D	f	56,00	,54	TT
D	f	47,00	1,92	CT
D	m	62,00	2,06	CC
D	f	32,00	1,63	CT
D	m	58,00	,92	TT
D	m	41,00	2,30	CC
D	f	54,00	,32	CT
D	m	48,00	,47	CT
D	f	21,00	1,97	CC
D	f	44,00	3,02	CT
D	f	61,00	1,14	TT
D	f	55,00	,70	CC
D	m	65,00	6,69	CT
D	f	43,00	1,34	CT
D	m	21,00	,70	TT
D	m	36,00	-,18	TT
D	f	20,00	1,26	TT
D	f	18,00	,99	CT
D	f	60,00	,64	CT
D	f	36,00	2,71	TT
D	f	26,00	,37	TT
D	m	55,00	1,65	TT
D	m	48,00	1,84	CC
D	f	37,00	3,66	CC
D	f	30,00	1,39	TT
D	f	21,00	,29	CT
D	m	21,00	-,06	CT
D	m	64,00	,02	CT
D	f	56,00	1,23	CT
D	f	46,00	-,07	CT
D	f	20,00	3,23	CT
D	m	27,00	1,10	CC
D	f	59,00	,24	CC
D	f	47,00	,86	CC
D	m	27,00	,23	CT
D	f	21,00	3,44	CT
D	f	64,00	2,08	CT
D	f	42,00	,01	TT
D	f	42,00	,45	TT
D	m	55,00	,72	TT
D	m	52,00	,71	CT
D	f	61,00	-,07	TT
D	f	35,00	,66	CT
D	f	54,00	,86	CT
D	f	19,00	1,30	TT
D	m	52,00	1,48	CC
D	m	44,00	2,64	TT
D	f	48,00	,00	TT
D	m	34,00	2,09	CC
D	f	58,00	,41	TT
D	f	45,00	1,13	TT
D	f	58,00	1,06	CT
D	m	62,00	-,20	CT
D	f	65,00	2,63	TT
D	f	60,00	-,29	CT
D	m	20,00	1,93	TT
D	f	65,00	1,30	CC
D	f	51,00	,50	CC
D	m	33,00	-,38	CT
D	m	22,00	1,27	CC
D	m	24,00	,86	CT
D	m	52,00	1,24	TT
D	f	54,00	2,44	CT
D	m	40,00	,16	CT
D	f	21,00	-,77	CT
D	f	42,00	1,33	CT
D	f	42,00	2,04	CC
D	f	39,00	2,40	TT
D	f	55,00	1,92	CT
D	m	27,00	1,55	CT
D	f	57,00	1,80	TT
D	f	44,00	-,10	CT
D	f	30,00	,73	TT
D	f	49,00	1,33	CT
D	f	37,00	-,01	TT
D	f	41,00	,25	CT
D	f	44,00	-,17	CC
D	m	42,00	,46	CC
D	f	60,00	,55	CC
D	f	62,00	1,35	TT
D	f	19,00	1,27	TT
D	f	21,00	-,38	TT
D	f	44,00	-,55	CC
D	f	38,00	-,42	CT
D	f	65,00	,48	CT
D	m	21,00	,54	CC
D	m	64,00	,72	CT
D	m	40,00	2,68	CC
D	f	34,00	,05	TT
D	f	32,00	2,14	TT
D	f	27,00	-,35	TT
D	f	42,00	1,77	TT
D	f	33,00	-,47	CC
D	m	29,00	2,89	CT
D	f	58,00	,04	CT
D	f	41,00	1,04	CT
D	f	32,00	-,16	TT
D	f	29,00	,35	CT
D	m	24,00	1,07	CC
D	f	50,00	,91	CT
D	m	32,00	,60	CT
D	m	53,00	,83	CT
D	m	37,00	,01	TT
D	m	61,00	1,80	CC
D	f	26,00	1,28	CT
D	m	47,00	,31	CT
D	m	51,00	,42	TT
ER	m	27,00	,95	CT
ER	m	27,00	,70	CT
ER	f	24,00	1,76	CT
ER	m	58,00	,34	CT
ER	f	40,00	,72	CT
ER	m	62,00	1,11	CT
ER	f	19,00	2,89	TT
ER	m	19,00	,15	CT
ER	f	21,00	2,22	CT
ER	f	26,00	1,17	TT
ER	m	48,00	,25	TT
ER	f	21,00	-,34	CC
ER	f	18,00	,90	CC
ER	m	50,00	,44	CT
ER	m	29,00	4,14	CT
ER	m	25,00	,35	TT
ER	m	44,00	-,25	CC
ER	f	41,00	,88	CT
ER	f	62,00	,49	CC
ER	m	22,00	,45	TT
ER	f	36,00	1,13	CT
ER	f	64,00	2,09	CC
ER	m	23,00	,63	CT
ER	f	28,00	,82	CT
ER	m	31,00	,56	TT
ER	f	32,00	1,33	CT
ER	m	29,00	-,34	CT
ER	m	59,00	-,34	CT
ER	f	21,00	,19	TT
ER	f	44,00	1,99	TT
ER	f	18,00	,44	CT
ER	m	29,00	-,39	CT
ER	f	29,00	,92	CT
ER	f	21,00	,79	CT
ER	m	29,00	,66	CT
ER	m	27,00	1,93	CC
ER	m	22,00	,57	CC
ER	f	23,00	,60	CT
ER	m	22,00	-,36	CC
ER	f	46,00	,72	CT
ER	f	21,00	,07	TT
ER	f	23,00	1,27	CT
ER	m	43,00	-,46	CT
ER	m	30,00	-,13	CC
ER	f	22,00	,75	TT
ER	f	54,00	1,43	TT
ER	f	18,00	,23	CT
ER	m	60,00	,18	CT
ER	f	43,00	,12	TT
ER	f	20,00	,47	CC
ER	f	25,00	1,18	CT
ER	f	30,00	1,13	CT
ER	f	24,00	,77	TT
ER	m	50,00	,18	TT
ER	f	24,00	-,18	CC
ER	m	19,00	1,11	CC
ER	f	63,00	-,12	CC
ER	f	62,00	,09	TT
ER	f	55,00	2,39	CT
ER	f	28,00	1,20	TT
ER	m	25,00	,03	CT
ER	m	19,00	1,00	CT
ER	f	33,00	,87	TT
ER	f	41,00	,30	CC
ER	m	48,00	,58	CT
ER	f	56,00	,67	TT
ER	f	22,00	,02	CT
ER	m	37,00	,24	CT
ER	m	38,00	,49	TT
ER	m	22,00	,32	CT
ER	f	33,00	,01	CT
ER	f	36,00	1,19	TT
ER	m	47,00	,57	CT
ER	m	31,00	,59	TT
ER	f	24,00	1,14	CT
ER	m	50,00	,19	CT
ER	m	51,00	-,48	CC
ER	m	44,00	,44	CT
ER	f	36,00	,91	CT
ER	m	18,00	,78	TT
ER	m	42,00	,13	CC
ER	f	22,00	,05	CC
ER	f	51,00	,80	CT
ER	m	22,00	1,32	TT
ER	f	30,00	1,99	CT
ER	m	23,00	,14	TT
ER	f	38,00	,41	CT
ER	m	55,00	2,14	CT
ER	f	40,00	1,03	CT
ER	m	21,00	,08	CT
ER	f	36,00	1,02	CT
ER	f	38,00	1,03	CT
ER	m	47,00	,20	CT
ER	m	21,00	1,15	CC
ER	f	21,00	,15	CT
ER	f	60,00	,34	CC
ER	f	21,00	2,79	CC
ER	f	56,00	1,73	TT
ER	f	29,00	,27	CT
ER	m	24,00	,55	CT
ER	m	20,00	,48	CC
ER	m	58,00	3,28	CC
ER	m	21,00	1,70	TT
ER	m	52,00	,56	CC
ER	f	22,00	,05	TT
ER	m	23,00	,83	CT
ER	m	22,00	,53	TT
ER	f	18,00	,47	CC
ER	f	47,00	1,91	CT
ER	m	22,00	,40	CT
ER	m	22,00	,59	CC
ER	m	21,00	1,01	TT
ER	m	26,00	,63	CT
ER	m	19,00	,29	TT
ER	m	34,00	,67	CC
ER	m	34,00	,16	CT
ER	m	29,00	,71	CT
ER	f	51,00	,27	CC
ER	m	42,00	1,25	TT
ER	m	64,00	,67	TT
ER	f	44,00	,81	CT
ER	f	52,00	1,40	TT
ER	f	19,00	2,02	CT
ER	m	47,00	-,05	CT
ER	f	28,00	-,11	CT
ER	f	24,00	-,17	CT
ER	f	58,00	,43	CT
ER	m	43,00	,90	TT
ER	m	25,00	,27	CC
ER	f	62,00	1,03	CT
ER	f	63,00	,43	CC
ER	f	56,00	,73	CT
ER	m	37,00	,34	TT
ER	m	39,00	,04	CT
ER	f	20,00	,89	TT
ER	f	21,00	1,26	CT
ER	f	47,00	,60	CC
ER	f	37,00	2,20	CT
ER	f	24,00	1,04	TT
ER	f	20,00	,19	CT
ER	f	39,00	1,20	TT
ER	f	21,00	,27	CT
ER	m	24,00	3,00	CT
ER	f	21,00	,44	CT
ER	f	55,00	,46	CC
ER	m	27,00	,16	CC
ER	f	27,00	1,17	CT
ER	f	36,00	,23	CC
ER	m	24,00	1,89	CT
ER	f	24,00	,82	TT
ER	f	64,00	,98	CT
ER	m	39,00	,03	CT
ER	f	36,00	,72	CC
ER	m	38,00	,44	TT
ER	m	20,00	,33	TT
ER	f	50,00	2,37	CT
ER	f	43,00	1,03	CT
ER	m	48,00	,39	CT
ER	m	56,00	1,64	TT
ER	m	45,00	1,07	CT
ER	m	48,00	1,40	TT
ER	f	30,00	,72	TT
ER	f	56,00	,04	TT
ER	m	46,00	2,36	TT
ER	m	44,00	2,11	TT
ER	f	20,00	1,07	CC
ER	f	35,00	1,38	CC
ER	m	22,00	-,01	TT
ER	f	33,00	1,69	CC
ER	f	26,00	,17	TT
ER	m	62,00	,19	TT
ER	f	58,00	1,06	CT
ER	f	58,00	,65	TT
ER	f	51,00	1,22	CC
ER	f	24,00	,71	CT
ER	f	20,00	,90	CT
ER	f	19,00	1,59	CC
ER	m	46,00	1,08	CT
ER	f	40,00	-,34	CT
ER	m	43,00	,68	CT
ER	f	60,00	,14	CT
ER	f	46,00	1,88	CT
ER	f	25,00	,53	CT
ER	f	41,00	1,48	TT
ER	m	55,00	,44	CT
ER	f	33,00	1,02	TT
ER	m	45,00	,62	CT
ER	f	24,00	,47	CC
ER	f	38,00	,09	CC
ER	m	47,00	,73	CC
ER	m	58,00	,92	TT
ER	f	20,00	-,03	CT
ER	f	32,00	1,93	CT
ER	m	27,00	,43	CT
ER	f	18,00	,82	TT
ER	f	25,00	,70	CC
ER	f	25,00	,13	CC
ER	f	21,00	,22	CC
ER	f	34,00	,27	CT
ER	f	36,00	,72	TT
ER	m	24,00	,04	CT
ER	m	39,00	,32	CC
ER	m	23,00	,16	TT
ER	m	47,00	,96	TT
ER	m	33,00	,85	TT
ER	f	22,00	,36	CT
ER	m	63,00	-,36	TT
ER	f	25,00	2,62	CC
ER	m	32,00	,13	TT
ER	f	59,00	,74	CT
ER	f	28,00	1,68	CT
ER	f	21,00	1,43	CT
ER	f	45,00	,59	CC
ER	f	23,00	,46	CC
ER	f	25,00	1,46	CC
ER	m	19,00	1,13	TT
ER	m	37,00	-,05	CT
ER	f	57,00	,12	CT
ER	f	23,00	1,42	CC
ER	f	18,00	-,71	CC
ER	m	44,00	,75	CT
ER	f	23,00	,00	CC
ER	f	24,00	,32	TT
ER	m	57,00	-,01	CT
ER	m	22,00	,29	CC
ER	f	49,00	,20	CT
ER	m	33,00	-,50	TT
ER	f	60,00	-1,58	TT
ER	f	21,00	,52	CT
ER	f	40,00	1,37	CT
ER	f	62,00	-,49	TT
ER	m	28,00	-,16	CT
ER	m	56,00	,90	CT
ER	m	52,00	1,12	CC
ER	f	23,00	1,06	CT
ER	f	21,00	1,91	CT
ER	f	34,00	,90	CT
ER	f	36,00	,60	TT
ER	m	31,00	-,02	TT
ER	f	31,00	1,03	TT
ER	m	36,00	,06	CT
ER	f	52,00	,26	CC
ER	f	37,00	1,29	CC
ER	m	64,00	,19	CT
ER	m	32,00	1,00	CC
ER	m	22,00	,32	CT
ER	f	27,00	1,70	CT
ER	f	59,00	,42	CT
ER	f	19,00	,42	TT
ER	f	37,00	,30	CT
ER	f	36,00	,90	CT
ER	m	32,00	1,19	CC
ER	f	30,00	,90	CT
ER	f	42,00	,30	CC
ER	f	24,00	,56	CT
ER	f	18,00	-,57	CT
ER	m	42,00	,56	CC
ER	m	23,00	-,26	CT
ER	m	41,00	,95	CT
ER	m	62,00	,00	CC
ER	m	23,00	,52	TT
ER	f	52,00	2,16	CT
ER	m	38,00	-,43	CT
ER	f	61,00	,75	CT
ER	m	24,00	,67	CT
ER	f	22,00	-,23	TT
ER	f	20,00	-,11	CT
ER	m	49,00	,59	CT
ER	f	51,00	,29	CC
ER	f	50,00	,48	TT
ER	m	64,00	,18	CC
ER	m	51,00	1,52	CC
ER	f	48,00	,85	CC
ER	m	35,00	-,05	TT
ER	f	24,00	,70	CC
ER	f	40,00	-,20	CT
ER	f	22,00	1,09	CT
ER	f	22,00	,26	TT
ER	m	41,00	1,81	TT
ER	m	33,00	,33	TT
ER	m	19,00	,59	TT
ER	m	26,00	,79	CC
ER	m	44,00	,20	CC
ER	f	27,00	,13	CC
ER	f	53,00	1,08	CT
ER	m	32,00	1,48	TT
ER	f	61,00	1,16	CT
ER	f	32,00	1,30	CC
ER	m	61,00	-,52	TT
ER	f	42,00	1,25	CT
ER	f	53,00	1,42	CC
ER	f	23,00	1,10	CT
MA	f	38,00	1,10	CT
MA	f	37,00	1,09	CT
MA	f	23,00	1,08	CT
MA	f	23,00	1,43	CC
MA	m	29,00	1,43	CC
MA	m	20,00	1,03	CT
MA	f	47,00	1,03	CT
MA	f	21,00	1,02	CT
MA	f	23,00	1,00	CT
MA	f	49,00	1,47	CC
MA	m	48,00	,99	CT
MA	m	26,00	-,44	TT
MA	f	60,00	,97	CT
MA	m	43,00	,95	CT
MA	m	24,00	,92	CT
MA	f	26,00	,91	CT
MA	m	32,00	,89	CT
MA	f	50,00	,88	CT
MA	f	52,00	-,42	TT
MA	m	46,00	,87	CT
MA	m	27,00	-,40	TT
MA	m	27,00	-,38	TT
MA	m	23,00	1,52	CC
MA	m	57,00	,85	CT
MA	f	43,00	,84	CT
MA	m	22,00	,84	CT
MA	f	27,00	,82	CT
MA	f	25,00	-,36	TT
MA	m	27,00	-,32	TT
MA	f	26,00	-,30	TT
MA	f	44,00	,81	CT
MA	f	44,00	-,26	TT
MA	m	26,00	,80	CT
MA	m	26,00	,79	CT
MA	f	20,00	,78	CT
MA	f	48,00	1,53	CC
MA	f	23,00	,77	CT
MA	f	38,00	1,54	CC
MA	m	43,00	,76	CT
MA	f	44,00	-,20	TT
MA	m	26,00	-,18	TT
MA	m	45,00	-,16	TT
MA	f	21,00	1,56	CC
MA	m	33,00	,72	CT
MA	f	21,00	-,12	TT
MA	m	47,00	,72	CT
MA	f	44,00	,71	CT
MA	m	24,00	1,57	CC
MA	f	48,00	,70	CT
MA	f	22,00	,69	CT
MA	m	21,00	,69	CT
MA	m	27,00	-,10	TT
MA	m	49,00	-,08	TT
MA	f	28,00	,67	CT
MA	f	34,00	,65	CT
MA	m	30,00	,64	CT
MA	m	30,00	,61	CT
MA	m	40,00	-,06	TT
MA	f	23,00	-,04	TT
MA	m	20,00	1,61	CC
MA	f	36,00	,58	CT
MA	f	36,00	,57	CT
MA	f	27,00	1,62	CC
MA	f	33,00	,02	TT
MA	f	27,00	,55	CT
MA	m	29,00	,54	CT
MA	f	23,00	,53	CT
MA	f	41,00	,06	TT
MA	f	35,00	,52	CT
MA	m	28,00	,10	TT
MA	f	33,00	,51	CT
MA	f	29,00	,14	TT
MA	m	31,00	,48	CT
MA	m	39,00	,16	TT
MA	f	45,00	,18	TT
MA	f	22,00	,20	TT
MA	f	24,00	,46	CT
MA	f	43,00	1,67	CC
MA	m	38,00	,24	TT
MA	m	41,00	,46	CT
MA	m	38,00	,26	TT
MA	m	21,00	,28	TT
MA	m	44,00	1,70	CC
MA	m	43,00	1,70	CC
MA	f	45,00	,43	CT
MA	f	37,00	,42	CT
MA	m	34,00	,42	CT
MA	f	22,00	,41	CT
MA	m	28,00	,32	TT
MA	m	44,00	,39	CT
MA	f	52,00	,38	CT
MA	m	27,00	1,73	CC
MA	f	26,00	,38	CT
MA	m	43,00	,34	TT
MA	f	27,00	,36	CT
MA	m	34,00	,36	TT
MA	f	27,00	,38	TT
MA	m	42,00	,32	CT
MA	m	30,00	1,74	CC
MA	m	39,00	,40	TT
MA	f	48,00	,31	CT
MA	f	43,00	,31	CT
MA	f	30,00	1,75	CC
MA	m	34,00	,30	CT
MA	f	43,00	1,77	CC
MA	m	42,00	1,77	CC
MA	f	48,00	,29	CT
MA	f	32,00	,44	TT
MA	f	48,00	1,78	CC
MA	f	31,00	,28	CT
MA	f	20,00	1,79	CC
MA	f	36,00	,27	CT
MA	f	19,00	,48	TT
MA	m	32,00	,50	TT
MA	f	37,00	,27	CT
MA	m	24,00	,52	TT
MA	f	47,00	,25	CT
MA	m	50,00	,22	CT
MA	f	41,00	,21	CT
MA	f	48,00	,20	CT
MA	f	46,00	,19	CT
MA	m	46,00	,18	CT
MA	f	35,00	,17	CT
MA	m	33,00	,58	TT
MA	f	26,00	,16	CT
MA	m	27,00	,16	CT
MA	m	22,00	,15	CT
MA	m	39,00	1,82	CC
MA	m	32,00	,13	CT
MA	f	30,00	,12	CT
MA	m	47,00	,12	CT
MA	m	24,00	,11	CT
MA	f	46,00	,09	CT
MA	m	21,00	,65	TT
MA	f	40,00	,08	CT
MA	f	43,00	,08	CT
MA	m	49,00	,07	CT
MA	m	43,00	,06	CT
MA	f	22,00	,04	CT
MA	f	18,00	1,84	CC
MA	f	55,00	,04	CT
MA	m	36,00	,69	TT
MA	f	21,00	,71	TT
MA	f	24,00	,03	CT
MA	f	51,00	,02	CT
MA	f	19,00	,01	CT
MA	f	25,00	,73	TT
MA	f	45,00	,00	CT
MA	f	26,00	,00	CT
MA	f	24,00	1,84	CC
MA	m	25,00	,75	TT
MA	f	43,00	-,01	CT
MA	f	39,00	1,86	CC
MA	f	38,00	-,03	CT
MA	m	43,00	-,04	CT
MA	m	23,00	-,04	CT
MA	f	24,00	,77	TT
MA	m	39,00	-,05	CT
MA	m	30,00	-,06	CT
MA	f	34,00	-,07	CT
MA	m	27,00	,81	TT
MA	f	49,00	1,87	CC
MA	m	38,00	,83	TT
MA	f	21,00	-,08	CT
MA	f	46,00	1,88	CC
MA	m	25,00	1,89	CC
MA	f	34,00	,85	TT
MA	f	25,00	-,09	CT
MA	m	21,00	,89	TT
MA	m	39,00	-,10	CT
MA	m	43,00	-,11	CT
MA	m	26,00	-,11	CT
MA	f	47,00	1,90	CC
MA	m	22,00	-,12	CT
MA	f	44,00	-,13	CT
MA	f	28,00	-,14	CT
MA	f	40,00	1,90	CC
MA	f	44,00	1,91	CC
MA	f	23,00	,93	TT
MA	f	48,00	-,15	CT
MA	f	21,00	-,15	CT
MA	f	32,00	1,92	CC
MA	m	45,00	,95	TT
MA	f	30,00	-,16	CT
MA	f	35,00	,97	TT
MA	f	27,00	,99	TT
MA	f	39,00	1,01	TT
MA	f	29,00	1,93	CC
MA	f	49,00	-,17	CT
MA	m	43,00	1,03	TT
MA	f	25,00	1,94	CC
MA	f	29,00	1,95	CC
MA	m	50,00	-,18	CT
MA	f	19,00	1,96	CC
MA	f	20,00	-,19	CT
MA	f	34,00	-,19	CT
MA	f	41,00	-,20	CT
MA	m	25,00	-,21	CT
MA	f	23,00	1,05	TT
MA	m	46,00	1,97	CC
MA	f	22,00	-,22	CT
MA	m	22,00	-,22	CT
MA	f	45,00	1,97	CC
MA	f	29,00	-,23	CT
MA	f	42,00	1,09	TT
MA	m	27,00	1,98	CC
MZ	m	59,00	1,99	CC
MZ	m	24,00	1,11	TT
MZ	f	30,00	2,00	CC
MZ	m	40,00	-,12	TT
MZ	f	25,00	1,33	CC
MZ	f	32,00	-,38	TT
MZ	m	24,00	-,24	CT
MZ	m	24,00	1,03	CT
MZ	f	56,00	,67	CC
MZ	m	49,00	,13	CT
MZ	m	23,00	-,38	CT
MZ	f	25,00	1,02	CT
MZ	f	23,00	-,64	TT
MZ	f	20,00	4,92	CC
MZ	m	42,00	-,90	TT
MZ	m	51,00	,31	CC
MZ	m	26,00	,43	CT
MZ	m	25,00	-,14	TT
MZ	m	26,00	,90	CT
MZ	m	27,00	2,29	CC
MZ	m	22,00	1,37	CT
MZ	m	25,00	,19	CT
MZ	m	60,00	,25	CT
MZ	m	32,00	,30	CT
MZ	m	18,00	,36	CT
MZ	f	25,00	,41	CT
MZ	f	32,00	2,59	CT
MZ	f	49,00	1,36	CC
MZ	m	42,00	-,53	CT
MZ	f	27,00	-,35	CT
MZ	m	49,00	,62	TT
MZ	f	23,00	,66	CC
MZ	f	20,00	,71	TT
MZ	m	23,00	-,17	CT
MZ	f	32,00	,00	CT
MZ	f	25,00	,62	CC
MZ	m	44,00	,18	CT
MZ	m	32,00	,80	TT
MZ	f	23,00	,77	TT
MZ	m	54,00	-,01	CT
MZ	m	44,00	,58	CC
MZ	m	56,00	-,21	CT
MZ	f	21,00	1,63	TT
MZ	m	37,00	-,14	CT
MZ	f	26,00	1,16	TT
MZ	m	21,00	,17	CC
MZ	m	27,00	-,08	CT
MZ	f	28,00	,99	CC
MZ	m	31,00	-,01	CT
MZ	f	22,00	2,14	CT
MZ	m	45,00	1,57	CC
MZ	f	50,00	2,16	CC
MZ	f	59,00	,89	CC
MZ	m	53,00	2,47	CT
MZ	m	27,00	,17	CT
MZ	f	56,00	,44	CT
MZ	f	49,00	1,92	TT
MZ	f	51,00	1,56	TT
MZ	f	18,00	1,45	CT
MZ	m	34,00	1,95	CT
MZ	f	27,00	,41	CT
MZ	f	24,00	,29	TT
MZ	f	25,00	,59	CT
MZ	m	27,00	,37	CT
MZ	m	54,00	,81	TT
MZ	m	25,00	,15	CT
MZ	f	26,00	1,69	TT
MZ	m	46,00	,85	CC
MZ	m	36,00	,16	CT
MZ	f	41,00	,18	CT
MZ	m	42,00	,19	CT
MZ	f	25,00	1,64	CT
MZ	f	24,00	2,57	TT
MZ	f	23,00	3,21	CT
MZ	m	54,00	-,57	TT
MZ	f	49,00	,80	CC
MZ	f	24,00	,76	CC
MZ	m	23,00	-,21	CC
MZ	f	21,00	,84	CC
MZ	f	23,00	,27	TT
MZ	m	34,00	1,36	CT
MZ	f	22,00	1,19	CC
MZ	m	26,00	1,30	CC
MZ	m	40,00	,31	CC
MZ	m	27,00	1,05	CT
MZ	m	42,00	,24	CC
MZ	m	50,00	,96	CT
MZ	m	22,00	,90	CT
MZ	f	22,00	,16	CC
MZ	f	26,00	,79	CT
MZ	m	22,00	,74	CT
MZ	f	21,00	,68	CT
MZ	f	24,00	1,29	CC
MZ	f	62,00	1,30	CC
MZ	m	29,00	1,11	TT
MZ	m	25,00	1,17	CC
MZ	f	23,00	1,41	TT
MZ	f	25,00	1,71	TT
MZ	f	45,00	1,03	CC
MZ	f	40,00	1,01	CC
MZ	m	26,00	,62	CT
MZ	m	22,00	,57	CT
MZ	f	19,00	2,11	TT
MZ	f	24,00	,65	CT
MZ	f	24,00	2,67	CT
MZ	m	35,00	,29	TT
MZ	f	22,00	1,80	CT
MZ	m	26,00	,92	CT
MZ	f	18,00	2,13	CT
MZ	f	48,00	,30	TT
MZ	f	42,00	,76	CT
MZ	m	22,00	-,21	CT
MZ	f	38,00	,32	TT
MZ	f	28,00	1,22	CC
MZ	f	30,00	-,14	CT
MZ	f	56,00	-,07	CT
MZ	m	32,00	,00	CT
MZ	f	26,00	3,53	CT
MZ	m	56,00	,93	CC
MZ	m	38,00	3,29	CT
MZ	f	38,00	,33	TT
MZ	m	29,00	3,05	CT
MZ	m	45,00	,92	CT
MZ	f	51,00	1,40	TT
MZ	f	22,00	2,58	CT
MZ	f	51,00	2,34	CT
MZ	f	23,00	2,19	CT
MZ	f	33,00	2,04	CT
MZ	m	23,00	2,47	TT
MZ	f	61,00	-,19	TT
MZ	m	56,00	,43	TT
MZ	f	52,00	1,89	CT
MZ	m	25,00	1,04	CC
MZ	f	51,00	1,15	CC
MZ	f	26,00	1,01	CC
MZ	f	50,00	,86	CC
MZ	f	20,00	1,74	CT
MZ	m	26,00	,98	CT
MZ	f	28,00	,23	CT
MZ	m	58,00	1,12	TT
MZ	f	46,00	,86	TT
MZ	m	59,00	,70	TT
MZ	m	35,00	,58	CC
MZ	m	22,00	-,53	CT
MZ	f	29,00	,30	CC
MZ	f	47,00	,54	TT
MZ	f	22,00	,63	TT
MZ	m	47,00	,71	TT
MZ	f	24,00	,57	CT
MZ	m	41,00	,47	TT
MZ	m	53,00	1,05	CT
MZ	f	22,00	1,53	CT
MZ	f	22,00	,23	TT
MZ	f	64,00	,94	CT
MZ	f	33,00	,78	CT
MZ	f	24,00	,62	CT
MZ	m	57,00	1,38	TT
MZ	f	29,00	-,43	CC
MZ	f	35,00	1,91	TT
MZ	m	40,00	,36	TT
MZ	f	30,00	,80	CC
MZ	m	21,00	,29	CT
MZ	f	39,00	,41	CT
MZ	m	52,00	-,31	TT
MZ	m	22,00	,54	CT
MZ	f	25,00	1,66	TT
MZ	m	38,00	1,19	CT
MZ	m	44,00	1,40	TT
MZ	f	27,00	1,13	TT
MZ	f	30,00	1,10	TT
MZ	m	35,00	1,15	CT
MZ	m	58,00	1,11	CT
MZ	f	37,00	1,07	CT
MZ	m	50,00	-,97	TT
MZ	m	27,00	-,35	TT
MZ	m	43,00	1,85	CT
MZ	m	26,00	1,41	CT
MZ	f	43,00	,06	CT
MZ	f	34,00	2,14	CT
MZ	m	19,00	,26	TT
MZ	m	19,00	2,03	CC
MZ	f	21,00	1,94	CC
MZ	f	31,00	4,22	CT
MZ	m	53,00	,37	TT
MZ	f	22,00	,89	CT
MZ	f	28,00	1,44	CT
MZ	f	28,00	,65	CC
MZ	f	38,00	,48	TT
MZ	m	48,00	1,32	CT
MZ	f	23,00	,29	TT
MZ	m	33,00	,10	TT
MZ	f	22,00	1,20	CT
MZ	m	32,00	-,09	TT
MZ	f	22,00	1,08	CT
MZ	m	35,00	2,67	TT
MZ	f	40,00	2,22	CC
MZ	f	25,00	,03	TT
MZ	f	23,00	1,20	CT
MZ	f	46,00	1,31	CT
MZ	m	21,00	,24	TT
MZ	f	43,00	,96	TT
MZ	f	27,00	1,98	CT
MZ	f	44,00	,09	CT
MZ	m	37,00	,48	CT
MZ	m	47,00	,17	TT
MZ	f	48,00	,71	CT
MZ	m	57,00	,66	CC
MZ	f	22,00	,94	CT
MZ	f	43,00	2,01	CT
MZ	m	45,00	1,80	CT
MZ	m	25,00	1,59	CT
MZ	f	55,00	1,38	CT
MZ	m	24,00	1,97	CC
MZ	f	24,00	-,63	TT
MZ	f	26,00	2,70	CT
MZ	f	22,00	1,06	CC
MZ	m	50,00	2,68	CT
MZ	m	26,00	-,43	TT
MZ	m	32,00	-,24	TT
MZ	f	22,00	-,05	TT
MZ	f	23,00	2,66	CT
MZ	f	49,00	1,07	TT
MZ	f	47,00	2,05	CT
MZ	f	27,00	1,59	CC
MZ	f	26,00	1,00	TT
MZ	f	57,00	,93	TT
MZ	f	50,00	1,19	CT
MZ	f	20,00	,44	TT
MZ	f	36,00	2,53	CT
MZ	f	27,00	1,33	TT
MZ	m	49,00	1,91	CT
MZ	m	22,00	,29	CT
MZ	f	33,00	,80	TT
MZ	m	33,00	1,03	CT
MZ	m	37,00	,35	CT
MZ	f	26,00	1,28	CC
MZ	f	27,00	-,07	TT
MZ	m	50,00	,98	CC
MZ	f	53,00	,39	TT
MZ	f	49,00	,96	CC
MZ	m	53,00	-,09	CT
MZ	f	25,00	,80	TT
MZ	f	56,00	,13	CT
MZ	m	24,00	1,21	TT
MZ	f	56,00	1,63	TT
MZ	m	41,00	,84	CC
MZ	f	28,00	,36	CT
MZ	f	64,00	-,06	CT
MZ	f	25,00	,51	CC
MZ	m	44,00	,38	CT
MZ	f	26,00	2,04	TT
MZ	f	21,00	2,45	TT
MZ	m	26,00	,97	CT
MZ	m	19,00	1,99	TT
MZ	f	24,00	1,74	CT
MZ	m	30,00	,55	CT
MZ	f	22,00	1,88	CT
MZ	f	64,00	1,53	TT
MZ	m	27,00	1,59	CT
MZ	f	22,00	1,07	TT
MZ	f	33,00	1,31	CT
MZ	m	18,00	1,76	CC
MZ	m	51,00	1,24	TT
MZ	f	22,00	3,02	CC
MZ	m	31,00	,88	CT
MZ	f	22,00	1,24	CT
MZ	m	22,00	1,38	CT
MZ	m	49,00	,90	CT
MZ	m	19,00	-,04	TT
MZ	m	63,00	,73	CT
MZ	m	34,00	,56	CT
MZ	f	24,00	,39	CT
MZ	m	23,00	-,82	TT
MZ	m	56,00	1,04	TT
MZ	f	34,00	1,80	CT
MZ	m	25,00	,98	CT
MZ	f	22,00	1,76	CC
MZ	m	27,00	1,40	TT
MZ	f	24,00	-,85	TT
MZ	m	24,00	,17	CT
MZ	f	47,00	,50	CC
MZ	m	24,00	,05	TT
MZ	f	37,00	,70	CC
MZ	m	31,00	,90	CC
MZ	m	22,00	-,25	CT
MZ	m	41,00	1,09	CC
MZ	f	40,00	,25	TT
MZ	m	20,00	-,62	CC
MZ	f	42,00	-,09	CT
MZ	f	24,00	2,34	TT
MZ	f	46,00	2,14	CC
MZ	m	43,00	,83	CC
MZ	f	26,00	,07	CT
MZ	f	23,00	,31	CT
MZ	m	39,00	,55	CT
MZ	f	24,00	2,67	TT
MZ	m	28,00	,79	CC
MZ	m	52,00	,21	TT
MZ	m	41,00	,58	CT
MZ	f	63,00	-,18	TT
MZ	m	63,00	,18	CT
MZ	f	44,00	1,13	CT
MZ	m	19,00	,83	CC
MZ	f	33,00	,86	CC
MZ	f	20,00	,90	CC
MZ	f	20,00	,53	CT
MZ	f	31,00	,54	TT
MZ	m	21,00	1,25	TT
MZ	f	21,00	1,97	TT
MZ	f	34,00	1,30	TT
MZ	f	22,00	1,78	CT
MZ	m	21,00	,93	CC
MZ	m	23,00	,63	TT
MZ	m	56,00	,96	CC
MZ	f	23,00	3,02	CT
MZ	f	39,00	,29	CT
MZ	f	29,00	2,59	CT
MZ	f	25,00	1,54	CC
MZ	f	25,00	,64	TT
MZ	m	23,00	2,11	CC
MZ	f	23,00	1,82	CC
MZ	f	42,00	2,68	CT
MZ	m	30,00	2,77	CT
MZ	m	32,00	,41	CC
MZ	f	26,00	2,85	CT
MZ	f	20,00	,65	TT
MZ	m	32,00	,33	CC
MZ	f	18,00	2,94	CT
MZ	f	21,00	-,17	CT
MZ	f	49,00	1,52	CC
MZ	f	19,00	2,14	CT
MZ	f	50,00	,34	TT
MZ	f	46,00	1,19	CT
MZ	m	55,00	,92	CT
MZ	m	24,00	,02	TT
MZ	f	21,00	,66	CT
MZ	f	30,00	,47	CT
MZ	f	25,00	,27	CT
MZ	f	29,00	,08	CT
MZ	m	27,00	1,17	TT
MZ	f	35,00	,08	TT
MZ	f	24,00	3,59	CT
MZ	m	25,00	,96	TT
MZ	m	25,00	,22	TT
MZ	f	33,00	,73	CT
MZ	f	23,00	1,48	CC
MZ	f	24,00	,28	CT
MZ	m	32,00	1,09	CC
MZ	f	22,00	,89	CT
MZ	m	47,00	1,07	TT
MZ	m	21,00	1,50	CT
MZ	f	40,00	,69	CC
MZ	m	40,00	-,48	CT
MZ	f	22,00	2,79	CC
MZ	m	24,00	,48	TT
MZ	m	22,00	-,51	CC
MZ	f	21,00	,49	TT
MZ	m	25,00	,51	TT
MZ	m	24,00	,53	TT
MZ	f	20,00	,55	TT
MZ	f	61,00	1,37	CC
MZ	m	27,00	1,10	CC
MZ	f	29,00	-,46	CT
MZ	f	53,00	-,45	CT
MZ	f	49,00	,83	CC
MZ	m	26,00	-,43	CT
MZ	m	25,00	,31	TT
MZ	f	23,00	,56	CC
MZ	f	22,00	,05	CT
MZ	m	27,00	,52	CT
MZ	m	36,00	1,00	CT
MZ	f	48,00	1,81	CT
MZ	f	19,00	,34	CT
MZ	f	28,00	1,47	CT
MZ	f	53,00	2,59	CT
MZ	m	25,00	,25	CT
MZ	f	23,00	1,52	CT
MZ	f	41,00	1,20	CT
MZ	f	22,00	,72	CT
MZ	m	24,00	,59	TT
MZ	f	20,00	,89	CT
MZ	f	20,00	1,17	CC
MZ	f	22,00	,87	TT
MZ	m	27,00	,77	TT
MZ	f	23,00	,89	CT
MZ	f	50,00	,89	CT
MZ	m	32,00	1,47	CT
MZ	m	42,00	,66	TT
MZ	m	30,00	,75	TT
MZ	f	26,00	,89	CT
MZ	f	22,00	6,62	CT
MZ	m	24,00	-,39	CT
MZ	m	22,00	,15	CT
MZ	f	24,00	,70	CT
MZ	m	27,00	,98	TT
MZ	m	29,00	1,25	CT
MZ	m	35,00	,25	CC
MZ	f	51,00	,72	TT
MZ	m	52,00	,72	CT
MZ	f	63,00	1,52	CT
MZ	m	41,00	,81	CC
MZ	f	36,00	-,19	CT
MZ	f	25,00	,56	CC
MZ	f	23,00	,62	TT
MZ	m	21,00	,32	CT
MZ	f	42,00	,83	CT
MZ	m	24,00	,29	CC
MZ	f	20,00	1,34	CT
MZ	f	23,00	1,35	CC
MZ	m	19,00	,52	TT
MZ	f	24,00	,80	CT
MZ	m	23,00	1,70	CC
MZ	m	34,00	,27	CT
MZ	f	27,00	,42	TT
MZ	m	44,00	-,27	CT
MZ	m	54,00	-,93	CC
