# Supplementary material for: Association of Common Polymorphisms in the Nicotinic Acetylcholine Receptor Alpha4 Subunit Gene with an Electrophysiological Endophenotype in a Large Population-Based Sample
Source: PLoS One. 2016 Apr 7;11(4):e0152984. doi: 10.1371/journal.pone.0152984 (PMC4824511; doi:10.1371/journal.pone.0152984)
Supplement: S2 File — Provided are reaction times and information reg. study site, age, sex and rs1044396 genotype for each study participant. (TXT) [file pone.0152984.s002.txt]

center	sex	age	RT	rs1044396
AC	m	20,00	281,73	TT
AC	f	53,00	347,21	TT
AC	m	30,00	329,33	CC
AC	f	38,00	221,52	CT
AC	f	46,00	322,97	CT
AC	m	40,00	210,80	CT
AC	m	22,00	333,49	CC
AC	f	41,00	342,77	TT
AC	m	23,00	217,47	CT
AC	f	21,00	300,24	CC
AC	m	26,00	334,20	CT
AC	m	24,00	326,20	CT
AC	m	59,00	472,54	CC
AC	m	26,00	336,01	CT
AC	m	48,00	326,23	TT
AC	f	28,00	324,47	TT
AC	f	29,00	262,97	CC
AC	m	21,00	457,04	CT
AC	m	46,00	284,60	CT
AC	m	53,00	316,44	CT
AC	f	24,00	216,11	CT
AC	m	20,00	479,09	CT
AC	f	52,00	235,69	CC
AC	m	48,00	344,51	CT
AC	m	21,00	425,98	CT
AC	m	64,00	393,79	TT
AC	m	50,00	351,07	CT
AC	m	28,00	283,98	CC
AC	m	26,00	463,75	CT
AC	f	26,00	330,02	CT
AC	f	21,00	348,89	TT
AC	f	30,00	452,27	TT
AC	m	26,00	478,37	CC
AC	m	22,00	272,22	CT
AC	m	51,00	333,95	CC
AC	f	27,00	326,11	TT
AC	f	64,00	374,76	CC
AC	f	42,00	349,74	CC
AC	f	19,00	429,34	TT
AC	f	20,00	246,14	TT
AC	f	59,00	328,96	TT
AC	m	57,00	557,72	CT
AC	f	57,00	291,53	CC
AC	m	58,00	326,41	CC
AC	f	28,00	264,56	CT
AC	f	63,00	451,60	CT
AC	m	19,00	258,33	TT
AC	m	21,00	347,48	CT
AC	f	45,00	506,79	TT
AC	f	29,00	379,98	CT
AC	m	18,00	439,62	TT
AC	f	51,00	380,49	TT
AC	f	24,00	210,92	CT
AC	m	23,00	431,05	CC
AC	m	58,00	359,54	CC
AC	m	21,00	326,15	TT
AC	m	22,00	411,99	CT
AC	f	43,00	354,95	TT
AC	m	19,00	354,46	CT
AC	f	20,00	373,08	CC
AC	f	44,00	260,53	TT
AC	m	24,00	504,73	CT
AC	m	19,00	170,56	CT
AC	m	48,00	409,57	CT
AC	f	43,00	430,63	CT
AC	m	39,00	380,71	CT
AC	f	25,00	351,91	CT
AC	m	39,00	277,24	TT
AC	f	22,00	268,85	TT
AC	m	42,00	316,22	TT
AC	f	18,00	525,99	TT
AC	m	26,00	299,51	TT
AC	f	26,00	313,60	CT
AC	m	22,00	289,41	CC
AC	f	53,00	429,51	CT
AC	m	64,00	355,52	CT
AC	f	64,00	422,70	TT
AC	f	56,00	266,41	CT
AC	m	27,00	371,71	CT
AC	f	18,00	482,08	CC
AC	f	46,00	386,02	CC
AC	m	27,00	300,17	TT
AC	f	46,00	341,70	CT
AC	m	58,00	435,34	CC
AC	f	20,00	190,57	CT
AC	m	47,00	478,24	CC
AC	m	24,00	316,74	TT
AC	f	21,00	343,92	CT
AC	f	23,00	262,54	CT
AC	f	58,00	415,27	CT
AC	m	21,00	282,22	TT
AC	f	41,00	340,98	TT
AC	m	23,00	200,86	TT
AC	f	21,00	407,23	CT
AC	f	31,00	318,93	TT
AC	m	40,00	287,74	TT
AC	f	22,00	285,10	CC
AC	f	39,00	481,88	CC
AC	m	27,00	196,63	CT
AC	m	26,00	314,29	CT
AC	f	20,00	202,84	TT
AC	m	21,00	332,49	CT
AC	f	27,00	220,87	TT
AC	m	23,00	403,20	CT
AC	f	51,00	307,73	CT
AC	f	19,00	378,66	CT
AC	f	25,00	476,31	TT
AC	m	64,00	276,71	CC
AC	f	31,00	355,74	TT
AC	m	22,00	405,48	TT
AC	f	19,00	249,98	TT
AC	m	35,00	272,27	CC
AC	m	51,00	272,53	CC
AC	m	56,00	333,04	TT
AC	m	39,00	430,68	CT
AC	m	25,00	255,17	CC
AC	f	19,00	297,38	CT
AC	m	40,00	253,90	TT
AC	f	24,00	382,44	CT
AC	m	62,00	367,90	CC
AC	m	46,00	274,44	CT
AC	f	30,00	429,55	CT
AC	f	37,00	415,06	TT
AC	m	44,00	336,42	CT
AC	f	21,00	308,03	TT
AC	m	25,00	220,48	CT
AC	f	20,00	458,89	CT
AC	m	33,00	351,61	CT
AC	m	57,00	380,19	CT
AC	f	48,00	413,26	CC
AC	f	28,00	464,20	CT
AC	m	29,00	322,14	CT
AC	f	51,00	227,42	CC
AC	f	26,00	409,29	CT
AC	m	20,00	313,64	CT
AC	f	21,00	234,22	CT
AC	f	18,00	335,01	TT
AC	f	20,00	314,69	CT
AC	f	59,00	366,28	CT
AC	f	24,00	255,77	CT
AC	f	32,00	311,36	CT
AC	m	30,00	382,05	CT
AC	f	23,00	362,89	CT
AC	m	18,00	333,51	CC
B	f	24,00	254,51	TT
B	f	38,00	217,13	TT
B	f	55,00	292,59	TT
B	m	47,00	311,86	TT
B	m	37,00	360,81	TT
B	m	31,00	404,61	CC
B	f	42,00	427,54	CT
B	m	43,00	262,96	CC
B	f	41,00	406,89	CT
B	f	19,00	421,43	TT
B	f	50,00	240,35	CT
B	m	61,00	401,27	CT
B	f	23,00	323,91	CT
B	m	20,00	375,63	CC
B	f	21,00	455,32	CT
B	f	24,00	438,77	CC
B	m	58,00	392,24	CC
B	f	26,00	396,75	CC
B	m	22,00	260,05	CT
B	m	39,00	290,16	CT
B	f	26,00	359,55	TT
B	f	18,00	327,66	CT
B	f	45,00	248,89	TT
B	f	47,00	354,90	CT
B	f	28,00	512,95	CT
B	f	28,00	316,92	TT
B	f	50,00	264,24	CT
B	m	28,00	291,45	CT
B	m	35,00	423,40	TT
B	m	21,00	466,17	CC
B	f	20,00	355,03	CT
B	m	26,00	295,08	TT
B	m	18,00	379,72	CC
B	f	42,00	273,25	TT
B	f	20,00	394,16	TT
B	f	47,00	362,03	CT
B	f	41,00	439,51	CC
B	m	52,00	343,33	CT
B	m	61,00	425,52	TT
B	m	56,00	385,24	CC
B	f	51,00	299,86	CT
B	f	42,00	403,13	CT
B	f	29,00	412,16	CC
B	f	24,00	346,56	CT
B	m	36,00	353,07	CT
B	m	25,00	386,41	CT
B	f	25,00	312,85	CT
B	m	19,00	450,70	CT
B	m	52,00	325,77	CC
B	m	62,00	467,67	CT
B	f	23,00	348,26	CT
B	m	55,00	304,21	TT
B	m	37,00	345,85	CC
B	m	52,00	390,34	CT
B	f	47,00	420,36	CC
B	m	24,00	418,79	TT
B	f	20,00	364,10	TT
B	f	32,00	433,94	CT
B	m	47,00	309,05	TT
B	f	40,00	360,30	CT
B	f	20,00	379,37	TT
B	f	21,00	292,68	CT
B	f	18,00	405,58	TT
B	m	30,00	285,44	TT
B	m	44,00	374,84	CT
B	f	44,00	346,42	TT
B	m	34,00	368,43	CT
B	f	35,00	246,41	CT
B	f	41,00	437,76	TT
B	m	34,00	411,22	CT
B	m	25,00	301,07	TT
B	m	25,00	374,57	TT
B	m	18,00	375,70	CT
B	f	45,00	307,05	CT
B	m	26,00	469,45	CT
B	m	19,00	418,82	CT
B	m	33,00	376,08	TT
B	m	44,00	365,53	CC
B	m	44,00	488,46	CT
B	f	35,00	346,33	CT
B	m	37,00	231,76	CT
B	m	25,00	240,06	CT
B	m	43,00	366,91	CT
B	f	46,00	429,75	CT
B	m	24,00	321,87	CC
B	m	21,00	241,81	CC
B	f	24,00	376,29	TT
B	m	24,00	275,87	CT
B	f	36,00	410,69	CT
B	f	19,00	322,27	CT
B	m	43,00	479,67	CT
B	f	20,00	527,32	TT
B	m	40,00	327,82	CT
B	f	41,00	326,69	CT
B	f	18,00	327,04	TT
B	f	22,00	468,16	CC
B	f	41,00	322,36	CT
B	f	31,00	270,31	CC
B	f	22,00	403,94	TT
B	f	44,00	258,28	CC
B	f	38,00	263,59	CT
B	f	19,00	382,65	CC
B	m	35,00	370,55	TT
B	m	45,00	350,71	TT
B	f	43,00	317,15	CT
B	f	38,00	423,40	CC
B	f	23,00	392,13	CT
B	f	24,00	356,72	CT
B	m	18,00	386,67	TT
B	m	34,00	352,75	TT
B	m	58,00	264,06	CC
B	m	27,00	272,92	CT
B	m	54,00	398,71	CC
B	f	25,00	355,36	CT
B	m	46,00	371,74	TT
B	f	52,00	383,17	CT
B	f	21,00	406,98	CT
B	f	41,00	200,82	CT
B	f	49,00	298,96	CT
B	f	38,00	307,72	CC
B	m	61,00	386,50	CT
B	f	18,00	403,17	CT
B	f	20,00	308,08	TT
B	f	22,00	397,29	CT
B	f	20,00	334,28	CC
B	f	47,00	314,10	CT
B	f	19,00	384,39	CT
B	f	22,00	408,60	CT
B	m	20,00	379,78	CT
B	f	20,00	407,63	TT
B	m	30,00	332,71	CT
B	f	20,00	311,31	CT
B	f	29,00	379,66	CT
B	m	51,00	261,75	CC
B	f	22,00	289,42	TT
B	f	65,00	349,71	CC
B	f	22,00	283,18	CT
B	f	39,00	349,00	CC
B	m	28,00	317,71	CT
B	f	28,00	338,49	CT
B	m	40,00	325,93	CC
B	m	51,00	463,12	CT
B	f	51,00	381,08	TT
B	f	27,00	376,52	CT
B	f	44,00	417,73	CT
B	f	20,00	254,10	CT
B	f	18,00	360,83	TT
B	m	29,00	274,99	CT
B	f	39,00	331,41	CT
B	f	43,00	396,17	CC
B	m	32,00	381,82	TT
B	m	37,00	399,34	CT
B	f	25,00	370,32	CT
B	f	47,00	389,92	CT
B	f	43,00	153,84	CT
B	f	19,00	404,79	TT
B	m	49,00	322,80	CT
B	f	44,00	367,80	CT
B	f	25,00	359,16	CC
B	f	59,00	415,32	CT
B	m	31,00	232,84	TT
B	m	52,00	337,83	TT
B	f	30,00	371,43	TT
B	f	20,00	344,12	CC
B	f	25,00	380,43	CT
B	f	56,00	454,89	CT
B	m	39,00	392,06	CC
B	m	51,00	331,92	TT
B	f	24,00	379,83	CC
B	m	35,00	463,99	CC
B	f	42,00	339,59	CT
B	m	27,00	314,84	CT
B	f	40,00	237,59	TT
B	m	31,00	375,10	CT
B	f	26,00	120,27	TT
B	f	42,00	351,94	CT
B	f	23,00	572,02	TT
B	f	49,00	370,84	TT
B	f	18,00	370,75	CC
B	f	41,00	344,60	CT
B	m	42,00	473,80	CT
B	f	24,00	379,41	CT
B	m	58,00	363,25	CT
B	m	38,00	288,50	CT
B	f	19,00	366,40	CT
B	f	31,00	344,40	CT
B	m	33,00	311,29	CT
B	m	27,00	471,32	CT
B	m	45,00	425,52	CT
B	f	30,00	395,09	CT
B	f	47,00	293,71	CC
B	f	19,00	394,95	CC
B	m	24,00	301,92	TT
B	f	57,00	356,29	TT
B	f	18,00	289,26	TT
B	f	18,00	341,18	CT
B	f	32,00	376,95	CC
B	m	26,00	362,59	CT
B	m	28,00	341,81	CT
B	f	25,00	409,78	CC
B	m	24,00	392,38	TT
B	m	48,00	430,66	TT
B	f	54,00	256,62	CC
B	f	49,00	386,19	TT
B	m	59,00	335,10	TT
B	f	36,00	489,55	TT
B	f	22,00	429,62	CT
B	m	22,00	373,78	CC
B	f	53,00	543,85	CC
B	m	36,00	409,18	TT
B	f	24,00	255,67	CT
B	f	23,00	310,93	CT
B	f	23,00	277,02	CT
B	f	29,00	307,94	TT
B	f	38,00	252,05	CC
B	m	26,00	345,13	CC
B	f	50,00	298,86	CC
B	m	20,00	379,54	TT
B	f	47,00	252,54	TT
B	f	22,00	374,40	TT
B	f	25,00	358,94	TT
B	m	41,00	241,34	CT
B	f	49,00	460,01	TT
B	f	42,00	368,68	CC
B	m	24,00	280,89	CT
B	m	44,00	442,08	CT
B	m	20,00	486,74	CC
B	m	40,00	268,39	TT
B	m	37,00	393,57	CT
B	f	25,00	335,71	CT
B	f	21,00	223,55	CT
B	m	35,00	219,39	TT
B	f	24,00	311,23	CT
B	f	49,00	378,91	TT
B	f	42,00	385,29	TT
B	m	58,00	377,39	CC
B	f	42,00	302,32	CT
B	f	26,00	382,19	TT
B	m	23,00	387,89	CC
B	f	26,00	318,65	TT
B	f	45,00	370,79	TT
B	f	60,00	426,66	CT
B	f	18,00	399,75	TT
B	m	28,00	373,07	TT
B	f	25,00	353,97	TT
B	f	45,00	310,31	CT
B	f	38,00	362,27	CT
B	f	49,00	223,29	TT
B	f	50,00	421,57	TT
B	f	40,00	379,55	CT
B	m	28,00	347,26	TT
B	f	29,00	380,65	CT
B	m	30,00	471,78	CC
B	m	41,00	305,35	CT
B	m	42,00	297,84	CC
B	f	21,00	422,93	CT
B	m	18,00	468,13	TT
B	f	21,00	213,04	TT
B	m	51,00	343,67	CC
B	f	47,00	258,60	TT
B	f	26,00	401,50	CT
B	m	25,00	359,42	TT
B	m	25,00	405,95	TT
B	m	35,00	346,63	CT
B	f	44,00	512,47	CT
B	m	47,00	364,44	CC
B	m	50,00	294,96	TT
B	m	42,00	271,88	CT
B	f	29,00	334,33	CT
B	m	24,00	310,89	CT
B	f	18,00	509,20	CC
B	m	29,00	328,33	CT
B	f	25,00	430,65	CT
B	m	60,00	466,21	CT
BN	f	22,00	286,18	CT
BN	m	47,00	337,15	TT
BN	m	30,00	321,44	CT
BN	f	50,00	579,82	TT
BN	m	40,00	255,55	TT
BN	m	40,00	365,71	TT
BN	m	25,00	432,22	TT
BN	f	25,00	387,29	CT
BN	f	23,00	406,87	CT
BN	f	41,00	200,44	CT
BN	f	25,00	374,43	TT
BN	m	30,00	380,75	CT
BN	m	51,00	243,70	CC
BN	f	30,00	260,83	CC
BN	f	25,00	347,56	CT
BN	f	18,00	282,42	TT
BN	f	57,00	363,47	CC
BN	m	64,00	288,78	TT
BN	m	25,00	342,21	CT
BN	m	24,00	542,28	TT
BN	f	23,00	287,23	CT
BN	f	28,00	322,96	CC
BN	f	30,00	266,90	TT
BN	f	30,00	329,63	CC
BN	m	25,00	288,26	TT
BN	m	40,00	461,51	TT
BN	f	28,00	340,74	TT
BN	m	27,00	407,55	CC
BN	m	21,00	458,90	TT
BN	m	23,00	394,36	TT
BN	f	21,00	356,96	CT
BN	m	23,00	279,54	CT
BN	f	24,00	396,53	CT
BN	f	32,00	305,81	CT
BN	m	44,00	293,29	CT
BN	f	26,00	435,52	CT
BN	f	28,00	320,94	CT
BN	m	32,00	364,38	CC
BN	m	20,00	409,10	TT
BN	f	25,00	299,37	TT
BN	f	21,00	445,78	CC
BN	m	24,00	297,38	TT
BN	f	51,00	353,01	CT
BN	f	39,00	292,01	CT
BN	m	22,00	377,43	TT
BN	f	26,00	445,87	CT
BN	f	36,00	271,12	TT
BN	f	57,00	416,27	TT
BN	f	28,00	428,71	CC
BN	f	31,00	337,58	CC
BN	f	35,00	364,01	TT
BN	f	46,00	306,63	CT
BN	f	22,00	278,73	CT
BN	m	31,00	382,19	CT
BN	f	59,00	343,80	CT
BN	f	18,00	373,32	CC
BN	f	65,00	368,67	CT
BN	m	35,00	281,17	TT
BN	f	45,00	300,67	TT
BN	f	52,00	352,78	CT
BN	f	26,00	387,07	CT
BN	m	22,00	500,50	CT
BN	m	26,00	310,93	CT
BN	m	31,00	221,47	TT
BN	m	47,00	250,10	CT
BN	m	48,00	546,70	CT
BN	f	27,00	363,34	CT
BN	f	24,00	332,31	CT
BN	f	27,00	345,98	CT
BN	m	26,00	373,51	CT
BN	f	26,00	330,40	CC
BN	m	26,00	351,93	CT
BN	m	59,00	329,71	CT
BN	f	27,00	238,73	CT
BN	f	53,00	324,57	CT
BN	m	22,00	438,47	TT
BN	f	18,00	260,27	TT
BN	f	22,00	342,72	CT
BN	f	25,00	356,93	CT
BN	m	54,00	358,15	CT
BN	f	26,00	514,08	TT
BN	m	41,00	288,80	CT
BN	m	33,00	365,29	CT
BN	m	29,00	432,40	CC
BN	m	26,00	350,14	CC
BN	f	22,00	245,56	CT
BN	f	25,00	361,94	CT
BN	m	33,00	228,28	CT
BN	f	24,00	519,22	TT
BN	f	21,00	394,93	TT
BN	f	21,00	305,68	CT
BN	m	29,00	347,04	TT
BN	f	27,00	337,34	CT
BN	m	25,00	378,99	TT
BN	m	36,00	381,53	CC
BN	m	64,00	370,52	CT
BN	m	44,00	364,62	CC
BN	f	24,00	367,78	CC
BN	m	22,00	424,06	CC
BN	m	22,00	395,80	CC
BN	f	25,00	330,33	CT
BN	m	20,00	279,29	CC
BN	f	42,00	344,59	CC
BN	m	24,00	430,62	CT
BN	m	63,00	242,28	CT
BN	m	23,00	435,45	CT
BN	f	20,00	269,73	CT
BN	f	26,00	359,11	TT
BN	f	24,00	515,99	CT
BN	f	38,00	282,21	CC
BN	f	29,00	338,88	TT
BN	f	19,00	316,29	TT
BN	m	37,00	350,99	CT
BN	f	27,00	287,40	CC
BN	m	25,00	380,75	TT
BN	f	25,00	441,45	CT
BN	f	22,00	362,27	CT
D	m	45,00	420,33	CT
D	m	45,00	365,68	TT
D	m	28,00	264,38	CT
D	f	61,00	312,39	TT
D	f	35,00	402,41	TT
D	m	33,00	394,28	CT
D	m	51,00	359,02	CT
D	m	63,00	403,02	CT
D	m	63,00	472,16	TT
D	m	49,00	294,42	CT
D	f	60,00	383,84	CT
D	m	43,00	444,08	TT
D	f	42,00	349,85	TT
D	f	43,00	335,00	CT
D	f	39,00	337,77	CC
D	m	55,00	302,65	TT
D	m	63,00	320,10	CC
D	m	54,00	392,04	CT
D	m	45,00	360,32	TT
D	f	42,00	399,06	CT
D	m	20,00	346,11	TT
D	f	50,00	235,39	CT
D	m	43,00	337,31	CC
D	f	48,00	482,99	TT
D	m	51,00	409,60	CT
D	f	57,00	376,85	CC
D	f	48,00	356,99	CT
D	f	28,00	209,45	CT
D	f	18,00	360,36	CT
D	f	62,00	353,52	TT
D	m	55,00	236,20	TT
D	f	25,00	501,33	CT
D	m	45,00	258,37	TT
D	m	45,00	316,17	CT
D	f	45,00	449,14	CT
D	m	30,00	352,77	CT
D	m	24,00	391,36	CT
D	m	53,00	374,08	CT
D	m	55,00	415,33	CT
D	m	64,00	285,31	CC
D	f	64,00	408,44	CT
D	f	21,00	267,26	CT
D	m	48,00	425,11	TT
D	m	64,00	552,56	CC
D	f	18,00	364,48	CT
D	f	38,00	392,59	TT
D	f	29,00	396,61	CC
D	f	43,00	345,95	CT
D	m	42,00	313,37	TT
D	m	40,00	285,03	TT
D	f	65,00	364,11	CC
D	m	40,00	246,88	TT
D	f	25,00	373,56	CT
D	m	27,00	406,12	CT
D	f	18,00	300,96	CT
D	f	56,00	372,78	CT
D	m	38,00	327,89	CT
D	m	26,00	479,46	CT
D	f	66,00	426,96	TT
D	f	54,00	341,37	CT
D	f	58,00	340,47	CT
D	f	26,00	267,65	TT
D	m	55,00	350,08	CT
D	f	55,00	378,34	TT
D	m	18,00	350,17	CC
D	f	58,00	449,99	CT
D	f	21,00	400,90	CT
D	m	52,00	381,49	CT
D	f	45,00	357,32	CT
D	f	18,00	335,85	CT
D	m	23,00	432,52	CT
D	f	47,00	335,34	CT
D	m	61,00	291,46	TT
D	m	65,00	426,29	CT
D	m	57,00	400,34	CT
D	f	63,00	363,41	CT
D	m	19,00	324,50	TT
D	f	49,00	283,81	CT
D	f	44,00	368,82	CT
D	f	45,00	365,82	CT
D	f	43,00	374,15	CT
D	m	33,00	401,48	CT
D	f	46,00	325,66	CC
D	m	59,00	348,15	CC
D	f	57,00	344,94	CT
D	f	31,00	289,10	CC
D	f	41,00	351,74	CT
D	f	34,00	273,10	CT
D	f	44,00	279,49	CT
D	m	24,00	358,32	CT
D	f	47,00	266,15	CC
D	f	56,00	357,88	TT
D	f	61,00	368,72	CT
D	f	44,00	342,85	TT
D	f	37,00	432,10	CT
D	f	23,00	297,46	CT
D	f	40,00	313,24	TT
D	f	27,00	371,48	TT
D	f	23,00	217,14	TT
D	m	19,00	429,73	CT
D	m	19,00	287,84	CT
D	m	31,00	338,85	CT
D	f	23,00	418,90	TT
D	m	36,00	392,30	CT
D	m	44,00	391,42	TT
D	m	66,00	481,23	TT
D	f	19,00	363,34	TT
D	f	26,00	285,42	CC
D	f	52,00	360,81	CC
D	m	20,00	294,99	CT
D	f	36,00	279,54	CC
D	f	23,00	400,84	CT
D	f	47,00	518,27	CC
D	f	43,00	366,34	CC
D	f	43,00	471,64	CC
D	f	43,00	337,31	CC
D	m	37,00	312,81	TT
D	m	28,00	236,79	TT
D	f	25,00	338,15	CT
D	f	40,00	368,93	CT
D	m	36,00	303,35	TT
D	f	42,00	260,16	CT
D	f	27,00	269,03	CT
D	f	61,00	350,59	CT
D	m	47,00	406,23	TT
D	f	45,00	440,39	CT
D	f	61,00	288,05	CC
D	f	25,00	182,12	CT
D	f	35,00	205,48	CC
D	m	48,00	305,06	CC
D	f	35,00	357,00	CC
D	m	65,00	209,17	CT
D	f	25,00	320,82	CT
D	f	30,00	373,31	CC
D	m	45,00	161,73	CT
D	f	44,00	370,11	TT
D	f	19,00	293,04	CT
D	m	53,00	509,05	CT
D	m	63,00	375,56	CT
D	m	32,00	427,03	CC
D	f	60,00	296,75	CC
D	f	47,00	461,80	CT
D	f	19,00	389,26	CT
D	f	38,00	290,52	CT
D	f	43,00	458,35	CT
D	f	64,00	279,73	CT
D	m	61,00	254,52	CT
D	m	62,00	383,42	CC
D	m	19,00	298,93	CC
D	m	22,00	307,18	CT
D	f	42,00	318,88	TT
D	f	19,00	518,74	CC
D	m	23,00	255,62	CT
D	f	56,00	329,70	TT
D	f	47,00	160,66	CT
D	m	62,00	450,39	CC
D	f	32,00	180,14	CT
D	m	58,00	403,92	TT
D	m	41,00	370,27	CC
D	f	54,00	392,52	CT
D	m	48,00	414,51	CT
D	f	21,00	388,30	CC
D	f	44,00	336,92	CT
D	f	61,00	257,01	TT
D	f	55,00	462,94	CC
D	m	65,00	404,74	CT
D	f	43,00	479,59	CT
D	m	21,00	415,01	TT
D	m	36,00	368,98	TT
D	f	20,00	280,31	TT
D	f	18,00	371,86	CT
D	f	60,00	375,15	CT
D	f	36,00	412,63	TT
D	f	26,00	415,71	TT
D	m	55,00	331,60	TT
D	m	55,00	361,24	TT
D	m	48,00	373,21	CC
D	f	37,00	367,65	CC
D	f	30,00	390,99	TT
D	f	21,00	221,31	CT
D	m	21,00	314,80	CT
D	m	64,00	250,12	CT
D	f	56,00	363,82	CT
D	f	46,00	353,57	CT
D	f	20,00	281,03	CT
D	m	27,00	279,49	CC
D	f	59,00	319,93	CC
D	f	47,00	341,40	CC
D	m	27,00	427,69	CT
D	f	21,00	464,01	CT
D	f	64,00	348,51	CT
D	f	42,00	246,79	TT
D	f	42,00	521,15	TT
D	m	55,00	344,82	TT
D	m	52,00	369,34	CT
D	f	61,00	170,27	TT
D	f	35,00	321,32	CT
D	f	54,00	261,17	CT
D	f	19,00	403,76	TT
D	m	52,00	337,13	CC
D	m	44,00	388,48	TT
D	f	48,00	430,29	TT
D	m	34,00	428,07	CC
D	f	58,00	347,45	TT
D	f	45,00	405,04	TT
D	f	58,00	347,08	CT
D	m	62,00	253,33	CT
D	f	65,00	329,11	TT
D	f	60,00	457,63	CT
D	m	20,00	421,29	TT
D	f	65,00	309,33	CC
D	f	51,00	454,69	CC
D	m	33,00	336,15	CT
D	m	22,00	206,48	CC
D	m	24,00	425,01	CT
D	m	52,00	335,61	TT
D	f	54,00	246,76	CT
D	m	40,00	419,89	CT
D	f	21,00	364,06	CT
D	f	42,00	296,81	CT
D	f	42,00	393,91	CC
D	f	39,00	418,39	TT
D	f	55,00	305,53	CT
D	m	27,00	343,47	CT
D	f	57,00	466,29	TT
D	f	44,00	315,33	CT
D	f	30,00	427,56	TT
D	f	49,00	363,36	CT
D	f	37,00	295,49	TT
D	f	41,00	383,46	CT
D	f	44,00	440,36	CC
D	m	42,00	337,61	CC
D	f	60,00	298,77	CC
D	f	62,00	394,71	TT
D	f	19,00	322,15	TT
D	f	21,00	366,82	TT
D	f	44,00	417,79	CC
D	f	38,00	373,52	CT
D	f	65,00	345,51	CT
D	m	21,00	320,09	CC
D	m	64,00	369,56	CT
D	m	40,00	382,29	CC
D	f	34,00	418,11	TT
D	f	32,00	405,69	TT
D	f	27,00	440,10	TT
D	f	42,00	451,19	TT
D	f	33,00	249,15	CC
D	m	29,00	309,77	CT
D	f	58,00	243,22	CT
D	f	41,00	394,06	CT
D	f	32,00	496,02	TT
D	f	29,00	370,43	CT
D	m	24,00	365,81	CC
D	f	50,00	329,54	CT
D	m	32,00	473,14	CT
D	m	53,00	308,36	CT
D	m	37,00	419,64	TT
D	m	61,00	508,98	CC
D	f	26,00	370,08	CT
D	m	47,00	299,18	CT
D	m	51,00	342,30	TT
ER	m	27,00	484,64	CT
ER	m	27,00	324,40	CT
ER	f	24,00	217,68	CT
ER	m	58,00	379,00	CT
ER	f	40,00	533,08	CT
ER	m	62,00	360,10	CT
ER	f	19,00	365,51	TT
ER	m	19,00	292,49	CT
ER	f	21,00	407,05	CT
ER	f	26,00	433,18	TT
ER	m	48,00	223,62	TT
ER	f	21,00	489,02	CC
ER	f	18,00	485,55	CC
ER	m	50,00	397,97	CT
ER	m	29,00	351,92	CT
ER	m	25,00	449,65	TT
ER	m	44,00	417,31	CC
ER	f	41,00	479,95	CT
ER	f	62,00	382,16	CC
ER	m	22,00	441,56	TT
ER	f	36,00	374,97	CT
ER	f	64,00	332,26	CC
ER	m	23,00	399,14	CT
ER	f	28,00	345,09	CT
ER	m	31,00	323,40	TT
ER	f	32,00	298,67	CT
ER	m	29,00	344,00	CT
ER	m	59,00	329,96	CT
ER	f	21,00	420,28	TT
ER	f	44,00	341,97	TT
ER	f	18,00	256,54	CT
ER	m	29,00	275,65	CT
ER	f	29,00	296,60	CT
ER	f	21,00	291,06	CT
ER	m	29,00	333,76	CT
ER	m	27,00	259,94	CC
ER	m	22,00	443,07	CC
ER	f	23,00	369,56	CT
ER	m	22,00	215,68	CC
ER	f	46,00	449,25	CT
ER	f	21,00	273,28	TT
ER	f	23,00	379,51	CT
ER	m	43,00	409,53	CT
ER	m	30,00	275,70	CC
ER	f	22,00	306,75	TT
ER	f	54,00	349,12	TT
ER	f	18,00	394,64	CT
ER	m	60,00	474,50	CT
ER	f	43,00	510,30	TT
ER	f	20,00	523,42	CC
ER	f	25,00	282,74	CT
ER	f	30,00	218,66	CT
ER	f	24,00	292,36	TT
ER	m	50,00	363,67	TT
ER	f	24,00	384,19	CC
ER	m	19,00	346,60	CC
ER	f	63,00	393,73	CC
ER	f	62,00	361,95	TT
ER	f	55,00	170,74	CT
ER	f	28,00	334,37	TT
ER	m	25,00	332,26	CT
ER	m	19,00	269,46	CT
ER	f	33,00	298,45	TT
ER	f	41,00	391,53	CC
ER	m	48,00	348,07	CT
ER	f	56,00	242,94	TT
ER	f	22,00	484,86	CT
ER	m	37,00	340,45	CT
ER	m	38,00	306,56	TT
ER	m	22,00	361,75	CT
ER	f	33,00	348,83	CT
ER	f	36,00	474,02	TT
ER	m	47,00	458,40	CT
ER	m	31,00	391,10	TT
ER	f	24,00	427,99	CT
ER	m	50,00	351,75	CT
ER	m	51,00	354,83	CC
ER	m	44,00	486,15	CT
ER	f	36,00	418,78	CT
ER	m	18,00	343,61	TT
ER	m	42,00	295,91	CC
ER	f	22,00	436,03	CC
ER	f	51,00	341,79	CT
ER	m	22,00	402,45	TT
ER	f	30,00	283,42	CT
ER	m	23,00	188,91	TT
ER	f	38,00	327,26	CT
ER	m	55,00	349,77	CT
ER	f	40,00	302,17	CT
ER	m	21,00	227,66	CT
ER	f	36,00	370,01	CT
ER	f	38,00	196,15	CT
ER	m	47,00	343,43	CT
ER	m	21,00	207,59	CC
ER	f	21,00	428,92	CT
ER	f	60,00	237,73	CC
ER	f	21,00	362,86	CC
ER	f	56,00	276,08	TT
ER	f	29,00	322,22	CT
ER	m	24,00	343,19	CT
ER	m	20,00	381,29	CC
ER	m	58,00	370,01	CC
ER	m	21,00	382,36	TT
ER	m	52,00	301,77	CC
ER	f	22,00	355,22	TT
ER	m	23,00	225,43	CT
ER	m	22,00	334,88	TT
ER	f	18,00	310,24	CC
ER	f	47,00	283,08	CT
ER	m	22,00	364,65	CT
ER	m	22,00	338,50	CC
ER	m	21,00	429,08	TT
ER	m	26,00	490,57	CT
ER	m	19,00	341,44	TT
ER	m	34,00	300,82	CC
ER	m	34,00	435,67	CT
ER	m	29,00	375,38	CT
ER	f	51,00	238,16	CC
ER	m	42,00	350,17	TT
ER	m	64,00	362,47	TT
ER	f	44,00	366,81	CT
ER	f	52,00	411,29	TT
ER	f	19,00	444,18	CT
ER	m	47,00	376,77	CT
ER	f	28,00	257,96	CT
ER	f	24,00	274,62	CT
ER	f	58,00	368,20	CT
ER	m	43,00	367,36	TT
ER	m	25,00	297,12	CC
ER	f	62,00	457,20	CT
ER	f	63,00	351,25	CC
ER	f	56,00	403,29	CT
ER	m	37,00	332,55	TT
ER	m	39,00	377,69	CT
ER	f	20,00	268,92	TT
ER	f	21,00	329,31	CT
ER	f	47,00	350,50	CC
ER	f	37,00	371,32	CT
ER	f	24,00	377,03	TT
ER	f	20,00	320,98	CT
ER	f	39,00	419,63	TT
ER	f	21,00	373,22	CT
ER	m	24,00	305,34	CT
ER	f	21,00	334,06	CT
ER	f	55,00	391,36	CC
ER	m	27,00	392,75	CC
ER	f	27,00	470,77	CT
ER	f	36,00	344,11	CC
ER	m	24,00	468,66	CT
ER	f	24,00	427,32	TT
ER	f	64,00	201,36	CT
ER	m	39,00	343,77	CT
ER	f	36,00	402,47	CC
ER	m	38,00	433,49	TT
ER	m	20,00	375,97	TT
ER	f	50,00	272,56	CT
ER	f	43,00	158,39	CT
ER	m	48,00	456,99	CT
ER	m	56,00	398,91	TT
ER	m	45,00	473,18	CT
ER	m	48,00	311,21	TT
ER	f	30,00	291,54	TT
ER	f	56,00	347,23	TT
ER	m	46,00	317,49	TT
ER	m	44,00	460,97	TT
ER	f	20,00	229,48	CC
ER	f	35,00	284,26	CC
ER	m	22,00	356,79	TT
ER	f	33,00	350,75	CC
ER	f	26,00	299,67	TT
ER	m	62,00	449,41	TT
ER	f	58,00	331,30	CT
ER	f	58,00	357,62	TT
ER	f	51,00	346,54	CC
ER	f	24,00	254,93	CT
ER	f	20,00	476,05	CT
ER	f	19,00	334,71	CC
ER	m	46,00	286,41	CT
ER	f	40,00	394,40	CT
ER	m	43,00	205,53	CT
ER	f	60,00	378,61	CT
ER	f	46,00	445,09	CT
ER	f	25,00	387,67	CT
ER	f	41,00	436,57	TT
ER	m	55,00	353,49	CT
ER	f	33,00	442,26	TT
ER	m	45,00	496,42	CT
ER	f	24,00	252,14	CC
ER	f	38,00	300,18	CC
ER	m	47,00	271,61	CC
ER	m	58,00	317,06	TT
ER	f	20,00	438,92	CT
ER	f	32,00	456,42	CT
ER	m	27,00	352,27	CT
ER	f	18,00	495,82	TT
ER	f	25,00	203,12	CC
ER	f	25,00	250,03	CC
ER	f	21,00	312,26	CC
ER	f	34,00	297,80	CT
ER	f	36,00	377,58	TT
ER	m	24,00	329,91	CT
ER	m	39,00	387,40	CC
ER	m	23,00	397,87	TT
ER	m	47,00	502,88	TT
ER	m	33,00	419,26	TT
ER	f	22,00	263,57	CT
ER	m	63,00	416,72	TT
ER	f	25,00	256,26	CC
ER	m	32,00	479,42	TT
ER	f	59,00	290,12	CT
ER	f	28,00	363,83	CT
ER	f	21,00	365,03	CT
ER	f	45,00	384,49	CC
ER	f	23,00	334,30	CC
ER	f	25,00	409,38	CC
ER	m	19,00	270,47	TT
ER	m	37,00	372,80	CT
ER	f	57,00	385,86	CT
ER	f	23,00	298,54	CC
ER	f	18,00	209,36	CC
ER	m	44,00	453,08	CT
ER	f	23,00	436,10	CC
ER	f	24,00	489,39	TT
ER	m	57,00	395,24	CT
ER	m	22,00	223,97	CC
ER	f	49,00	399,03	CT
ER	m	33,00	306,80	TT
ER	f	60,00	448,04	TT
ER	f	21,00	258,99	CT
ER	f	40,00	269,02	CT
ER	f	62,00	389,20	TT
ER	m	28,00	351,41	CT
ER	m	56,00	373,62	CT
ER	m	52,00	254,34	CC
ER	f	23,00	439,67	CT
ER	f	21,00	225,03	CT
ER	f	34,00	286,50	CT
ER	f	36,00	399,67	TT
ER	m	31,00	336,15	TT
ER	f	31,00	368,56	TT
ER	m	36,00	302,64	CT
ER	f	52,00	299,61	CC
ER	f	37,00	491,84	CC
ER	m	64,00	303,81	CT
ER	m	32,00	288,47	CC
ER	m	22,00	245,61	CT
ER	f	27,00	342,69	CT
ER	f	59,00	464,47	CT
ER	f	19,00	346,67	TT
ER	f	37,00	402,84	CT
ER	f	36,00	281,08	CT
ER	m	32,00	275,96	CC
ER	f	30,00	307,93	CT
ER	f	42,00	387,89	CC
ER	f	24,00	216,78	CT
ER	f	18,00	322,45	CT
ER	m	42,00	451,37	CC
ER	m	23,00	357,94	CT
ER	m	41,00	151,04	CT
ER	m	62,00	407,46	CC
ER	m	23,00	330,42	TT
ER	f	52,00	273,38	CT
ER	m	38,00	440,64	CT
ER	f	61,00	373,55	CT
ER	m	24,00	371,86	CT
ER	f	22,00	241,89	TT
ER	f	20,00	346,00	CT
ER	m	49,00	358,88	CT
ER	f	51,00	404,22	CC
ER	f	50,00	273,17	TT
ER	m	64,00	350,09	CC
ER	m	51,00	399,69	CC
ER	f	48,00	351,28	CC
ER	m	35,00	316,38	TT
ER	f	24,00	375,82	CC
ER	f	40,00	362,57	CT
ER	f	22,00	357,49	CT
ER	f	22,00	432,88	TT
ER	m	41,00	473,70	TT
ER	m	33,00	283,96	TT
ER	m	19,00	288,04	TT
ER	m	26,00	420,51	CC
ER	m	44,00	369,17	CC
ER	f	27,00	401,21	CC
ER	f	53,00	345,29	CT
ER	m	32,00	422,36	TT
ER	f	61,00	156,68	CT
ER	f	32,00	477,52	CC
ER	m	61,00	355,91	TT
ER	f	42,00	424,82	CT
ER	f	53,00	340,43	CC
ER	f	23,00	530,65	CT
MA	f	38,00	391,71	CT
MA	f	21,00	233,09	TT
MA	f	37,00	283,04	CT
MA	f	23,00	476,19	CT
MA	m	44,00	267,59	CT
MA	m	27,00	503,78	TT
MA	f	66,00	471,15	CT
MA	f	23,00	372,17	CC
MA	m	29,00	427,34	CC
MA	f	44,00	329,28	CC
MA	m	45,00	512,80	CT
MA	f	19,00	453,04	TT
MA	f	31,00	494,43	CT
MA	m	20,00	363,40	CT
MA	f	47,00	482,71	CT
MA	f	21,00	458,26	CT
MA	f	40,00	301,56	CC
MA	f	21,00	472,18	CT
MA	f	23,00	359,32	CT
MA	m	26,00	360,64	CC
MA	f	25,00	401,07	CT
MA	f	49,00	513,32	CC
MA	m	48,00	258,28	CT
MA	m	44,00	392,09	CT
MA	m	26,00	327,18	TT
MA	f	60,00	306,71	CT
MA	f	45,00	415,54	CT
MA	m	43,00	338,78	CT
MA	m	21,00	482,36	CT
MA	m	36,00	491,97	CC
MA	m	48,00	398,09	CT
MA	m	24,00	438,92	CT
MA	f	65,00	383,61	CT
MA	f	26,00	432,67	CT
MA	m	26,00	367,30	CT
MA	f	20,00	389,32	CC
MA	f	20,00	559,72	CC
MA	m	32,00	426,77	CT
MA	m	36,00	404,84	CT
MA	f	50,00	280,10	CT
MA	f	52,00	397,02	TT
MA	m	23,00	579,07	CC
MA	m	46,00	362,49	CT
MA	m	27,00	377,96	TT
MA	f	42,00	375,29	CT
MA	m	27,00	371,17	TT
MA	f	47,00	389,88	CC
MA	m	23,00	287,67	CC
MA	m	57,00	521,59	CT
MA	f	43,00	403,18	CT
MA	m	22,00	418,08	CT
MA	f	26,00	399,48	CT
MA	f	27,00	307,51	CT
MA	f	25,00	251,52	TT
MA	m	26,00	402,88	TT
MA	m	27,00	258,64	TT
MA	f	26,00	374,62	TT
MA	f	44,00	432,46	CT
MA	f	21,00	364,38	TT
MA	f	44,00	530,71	TT
MA	m	26,00	422,86	CT
MA	f	27,00	291,99	CT
MA	m	21,00	288,59	TT
MA	m	65,00	472,62	TT
MA	m	26,00	387,02	CT
MA	f	20,00	275,03	CT
MA	f	48,00	512,34	CC
MA	f	23,00	409,78	CT
MA	f	38,00	494,69	CC
MA	m	43,00	418,99	CT
MA	f	44,00	514,18	TT
MA	f	39,00	518,27	CT
MA	m	49,00	408,77	CC
MA	m	26,00	278,07	TT
MA	f	39,00	220,64	CT
MA	f	37,00	422,81	CC
MA	f	24,00	375,27	CT
MA	f	20,00	343,96	CT
MA	m	45,00	446,71	TT
MA	f	27,00	436,36	TT
MA	f	21,00	563,76	CC
MA	m	33,00	442,59	CT
MA	f	21,00	509,09	TT
MA	m	47,00	421,67	CT
MA	f	44,00	434,18	CT
MA	m	24,00	445,06	CC
MA	f	48,00	358,78	CT
MA	f	22,00	417,36	CT
MA	m	21,00	362,34	CT
MA	f	20,00	424,82	CC
MA	m	27,00	321,54	TT
MA	m	49,00	289,21	TT
MA	f	40,00	386,29	CT
MA	f	19,00	383,18	CC
MA	f	28,00	276,50	CT
MA	m	62,00	366,35	CT
MA	f	34,00	463,24	CT
MA	f	42,00	391,63	CT
MA	m	30,00	353,47	CT
MA	m	34,00	326,31	CT
MA	f	46,00	466,77	CT
MA	f	30,00	284,24	CT
MA	m	30,00	269,25	CT
MA	m	32,00	295,51	CT
MA	m	40,00	374,84	TT
MA	f	23,00	508,38	TT
MA	f	22,00	367,86	CT
MA	m	58,00	369,58	TT
MA	f	47,00	335,86	CC
MA	m	20,00	358,90	CC
MA	m	52,00	324,47	TT
MA	f	36,00	381,07	CT
MA	f	36,00	467,48	CT
MA	f	27,00	477,80	CC
MA	f	20,00	410,44	CT
MA	f	33,00	466,12	TT
MA	f	24,00	313,91	CC
MA	m	47,00	272,34	CT
MA	f	37,00	426,22	TT
MA	f	27,00	401,71	CT
MA	m	29,00	454,73	CT
MA	f	23,00	516,15	CT
MA	f	41,00	208,60	TT
MA	m	45,00	293,74	CC
MA	m	34,00	283,90	TT
MA	m	44,00	360,23	CT
MA	m	56,00	398,71	CC
MA	f	35,00	355,23	CT
MA	f	21,00	315,35	CC
MA	m	28,00	587,72	TT
MA	f	33,00	484,85	CT
MA	f	31,00	368,99	TT
MA	m	39,00	467,03	CT
MA	f	48,00	302,01	CT
MA	f	29,00	310,84	TT
MA	f	27,00	509,97	CT
MA	f	26,00	536,05	CC
MA	m	31,00	419,10	CT
MA	f	29,00	386,83	CT
MA	m	39,00	346,85	TT
MA	f	45,00	482,94	TT
MA	f	22,00	364,52	TT
MA	f	46,00	317,53	TT
MA	f	24,00	297,50	CT
MA	f	43,00	588,90	CC
MA	m	38,00	469,62	TT
MA	m	41,00	343,88	CT
MA	m	38,00	327,71	TT
MA	m	21,00	366,86	TT
MA	m	20,00	371,83	CC
MA	f	53,00	336,55	CT
MA	m	25,00	525,72	CT
MA	m	44,00	250,48	CC
MA	m	43,00	449,87	CC
MA	m	46,00	338,83	CC
MA	f	45,00	298,85	CT
MA	f	32,00	430,28	CC
MA	f	40,00	427,72	TT
MA	f	37,00	420,83	CT
MA	m	34,00	381,91	CT
MA	f	22,00	317,36	CT
MA	m	28,00	262,27	TT
MA	f	41,00	374,32	CT
MA	m	44,00	293,31	CT
MA	f	52,00	459,18	CT
MA	m	27,00	304,06	CC
MA	f	26,00	406,13	CT
MA	m	25,00	379,85	CT
MA	m	43,00	456,74	TT
MA	f	27,00	430,57	CT
MA	m	26,00	417,37	CT
MA	m	24,00	328,75	CT
MA	f	28,00	288,47	CT
MA	m	34,00	354,91	TT
MA	f	39,00	176,41	CT
MA	f	27,00	534,73	TT
MA	m	42,00	429,93	CT
MA	m	30,00	336,17	CC
MA	m	39,00	317,09	TT
MA	f	48,00	243,03	CT
MA	f	43,00	361,91	CT
MA	f	30,00	396,75	CC
MA	m	34,00	236,40	CT
MA	m	40,00	218,29	CC
MA	f	43,00	410,19	CC
MA	m	42,00	376,17	CC
MA	f	48,00	330,77	CT
MA	f	29,00	372,12	TT
MA	f	32,00	539,35	TT
MA	f	20,00	333,95	TT
MA	f	48,00	292,15	CC
MA	f	31,00	333,59	CT
MA	f	20,00	352,14	CC
MA	f	36,00	461,05	CT
MA	f	19,00	434,61	TT
MA	m	32,00	319,41	TT
MA	f	37,00	240,92	CT
MA	f	23,00	204,10	CT
MA	m	24,00	385,52	TT
MA	m	19,00	474,11	TT
MA	f	47,00	361,97	CT
MA	f	45,00	403,55	TT
MA	f	42,00	419,92	CT
MA	m	27,00	295,46	CT
MA	m	49,00	526,42	CT
MA	m	50,00	287,64	CT
MA	f	41,00	393,52	CT
MA	m	38,00	340,64	CC
MA	f	48,00	437,00	CT
MA	f	46,00	536,79	CT
MA	m	23,00	290,44	CT
MA	m	46,00	229,94	CT
MA	f	35,00	491,03	CT
MA	m	33,00	521,82	TT
MA	f	31,00	434,84	CC
MA	f	26,00	391,15	CT
MA	f	20,00	430,49	TT
MA	m	27,00	438,42	CT
MA	m	58,00	475,95	TT
MA	m	22,00	540,89	CT
MA	f	29,00	381,27	CT
MA	m	39,00	498,98	CC
MA	m	32,00	477,55	CT
MA	f	30,00	484,81	CT
MA	m	47,00	361,18	CT
MA	m	24,00	346,14	CT
MA	f	32,00	495,62	CC
MA	f	24,00	299,61	TT
MA	f	30,00	372,32	CT
MA	f	46,00	363,96	CT
MA	m	21,00	361,22	TT
MA	f	40,00	322,39	CT
MA	f	43,00	432,75	CT
MA	m	49,00	486,01	CT
MA	m	43,00	463,55	CT
MA	f	47,00	352,47	CT
MA	f	24,00	403,31	TT
MA	f	22,00	304,57	CT
MA	f	18,00	405,23	CC
MA	f	55,00	424,62	CT
MA	m	36,00	299,49	TT
MA	f	21,00	382,42	TT
MA	f	24,00	404,76	CT
MA	f	51,00	405,29	CT
MA	f	19,00	374,56	CT
MA	f	25,00	190,76	TT
MA	f	45,00	410,17	CT
MA	f	26,00	432,53	CT
MA	f	24,00	573,82	CC
MA	m	25,00	370,98	TT
MA	m	46,00	417,79	CC
MA	f	43,00	402,11	CT
MA	f	28,00	425,51	CT
MA	f	39,00	364,71	CC
MA	f	38,00	431,98	CT
MA	m	43,00	397,31	CT
MA	m	23,00	302,22	CT
MA	f	24,00	469,67	TT
MA	m	39,00	491,80	CT
MA	m	30,00	308,87	CT
MA	f	42,00	627,58	TT
MA	f	34,00	337,63	CT
MA	m	27,00	511,88	TT
MA	f	49,00	308,52	CC
MA	f	48,00	302,05	CT
MA	m	38,00	444,86	TT
MA	f	21,00	377,56	CT
MA	f	46,00	337,55	CC
MA	m	25,00	478,29	CC
MA	f	34,00	388,90	TT
MA	m	20,00	547,09	TT
MA	f	25,00	484,62	CT
MA	m	21,00	154,96	TT
MA	m	39,00	399,72	CT
MA	m	43,00	455,64	CT
MA	m	26,00	374,52	CT
MA	f	47,00	523,92	CC
MA	f	20,00	429,28	TT
MA	m	22,00	382,88	CT
MA	f	44,00	398,82	CT
MA	f	28,00	378,69	CT
MA	f	40,00	405,37	CC
MA	f	44,00	341,42	CC
MA	f	23,00	445,43	TT
MA	f	48,00	521,34	CT
MA	f	21,00	329,58	CT
MA	f	32,00	452,65	CC
MA	m	45,00	382,39	TT
MA	f	30,00	401,14	CT
MA	f	35,00	298,15	TT
MA	f	27,00	338,77	TT
MA	f	39,00	411,53	TT
MA	f	29,00	365,01	CC
MA	f	49,00	458,80	CT
MA	m	43,00	307,16	TT
MA	f	25,00	294,99	CC
MA	f	29,00	431,70	CC
MA	m	50,00	481,05	CT
MA	f	19,00	318,14	CC
MA	f	20,00	257,18	CT
MA	f	34,00	364,20	CT
MA	f	41,00	330,24	CT
MA	m	25,00	307,17	CT
MA	f	23,00	460,68	TT
MA	m	46,00	447,11	CC
MA	f	22,00	372,77	CT
MA	m	22,00	374,64	CT
MA	f	39,00	409,95	TT
MA	f	45,00	412,83	CC
MA	f	29,00	385,07	CT
MA	f	42,00	454,69	TT
MA	m	27,00	495,48	CC
MZ	m	59,00	493,48	CC
MZ	m	24,00	339,36	TT
MZ	f	30,00	454,92	CC
MZ	m	40,00	342,45	TT
MZ	f	25,00	315,92	CC
MZ	f	32,00	479,79	TT
MZ	m	24,00	358,12	CT
MZ	m	24,00	402,38	CT
MZ	f	56,00	475,78	CC
MZ	m	49,00	325,44	CT
MZ	m	23,00	323,73	CT
MZ	f	25,00	335,09	CT
MZ	f	23,00	439,49	TT
MZ	f	20,00	250,51	CC
MZ	m	42,00	442,29	TT
MZ	m	51,00	368,63	CC
MZ	m	26,00	311,67	CT
MZ	m	25,00	271,57	TT
MZ	m	26,00	344,50	CT
MZ	m	27,00	401,18	CC
MZ	m	22,00	406,74	CT
MZ	m	25,00	367,92	CT
MZ	m	60,00	421,25	CT
MZ	m	32,00	412,04	CT
MZ	m	18,00	324,51	CT
MZ	f	25,00	277,57	CT
MZ	f	32,00	324,86	CT
MZ	f	49,00	342,43	CC
MZ	m	42,00	343,56	CT
MZ	f	27,00	438,58	CT
MZ	m	49,00	454,18	TT
MZ	f	23,00	216,88	CC
MZ	f	20,00	275,59	TT
MZ	m	23,00	353,35	CT
MZ	f	32,00	515,81	CT
MZ	f	25,00	383,12	CC
MZ	m	44,00	239,48	CT
MZ	m	32,00	327,01	TT
MZ	f	23,00	356,91	TT
MZ	m	54,00	341,65	CT
MZ	m	44,00	415,37	CC
MZ	m	56,00	423,08	CT
MZ	f	21,00	272,30	TT
MZ	m	37,00	349,00	CT
MZ	f	26,00	331,73	TT
MZ	m	21,00	394,86	CC
MZ	m	27,00	292,40	CT
MZ	f	28,00	328,07	CC
MZ	m	31,00	414,76	CT
MZ	f	22,00	431,64	CT
MZ	m	45,00	572,43	CC
MZ	f	50,00	299,35	CC
MZ	f	59,00	367,03	CC
MZ	m	53,00	376,78	CT
MZ	m	27,00	309,02	CT
MZ	f	56,00	220,42	CT
MZ	f	49,00	412,96	TT
MZ	f	51,00	195,32	TT
MZ	f	18,00	358,15	CT
MZ	m	34,00	411,12	CT
MZ	f	27,00	358,46	CT
MZ	f	24,00	288,38	TT
MZ	f	25,00	401,05	CT
MZ	m	27,00	442,62	CT
MZ	m	54,00	441,27	TT
MZ	m	25,00	300,82	CT
MZ	f	26,00	386,50	TT
MZ	m	46,00	406,14	CC
MZ	m	36,00	259,03	CT
MZ	f	41,00	273,48	CT
MZ	m	42,00	339,40	CT
MZ	f	25,00	416,12	CT
MZ	f	24,00	397,00	TT
MZ	f	23,00	320,76	CT
MZ	m	54,00	348,31	TT
MZ	f	49,00	333,37	CC
MZ	f	24,00	347,53	CC
MZ	m	23,00	404,14	CC
MZ	f	21,00	260,77	CC
MZ	f	23,00	434,12	TT
MZ	m	34,00	217,50	CT
MZ	f	22,00	332,42	CC
MZ	m	26,00	358,93	CC
MZ	m	40,00	281,07	CC
MZ	m	27,00	302,82	CT
MZ	m	42,00	519,34	CC
MZ	m	50,00	405,26	CT
MZ	m	22,00	417,50	CT
MZ	f	27,00	433,85	CT
MZ	f	22,00	250,38	CC
MZ	f	26,00	377,10	CT
MZ	m	22,00	472,63	CT
MZ	f	21,00	324,48	CT
MZ	f	24,00	331,56	CC
MZ	f	62,00	214,68	CC
MZ	m	29,00	339,49	TT
MZ	m	25,00	327,97	CC
MZ	f	23,00	271,67	TT
MZ	f	25,00	316,55	TT
MZ	f	45,00	302,82	CC
MZ	f	40,00	401,58	CC
MZ	m	26,00	306,14	CT
MZ	m	22,00	389,35	CT
MZ	f	19,00	363,15	TT
MZ	f	24,00	462,68	CT
MZ	f	24,00	464,53	CT
MZ	m	35,00	354,66	TT
MZ	f	22,00	428,84	CT
MZ	m	26,00	307,24	CT
MZ	f	18,00	251,85	CT
MZ	f	48,00	408,22	TT
MZ	f	42,00	320,32	CT
MZ	m	22,00	319,80	CT
MZ	f	38,00	401,72	TT
MZ	f	28,00	409,90	CC
MZ	f	30,00	329,48	CT
MZ	f	56,00	409,02	CT
MZ	m	32,00	196,29	CT
MZ	f	26,00	386,30	CT
MZ	m	56,00	347,48	CC
MZ	m	38,00	366,63	CT
MZ	f	38,00	175,14	TT
MZ	m	29,00	293,84	CT
MZ	m	45,00	468,68	CT
MZ	f	51,00	408,33	TT
MZ	f	22,00	272,98	CT
MZ	f	51,00	305,05	CT
MZ	f	23,00	324,45	CT
MZ	f	33,00	320,46	CT
MZ	m	23,00	282,59	TT
MZ	f	61,00	503,39	TT
MZ	m	56,00	336,22	TT
MZ	f	52,00	493,17	CT
MZ	m	25,00	344,95	CC
MZ	f	51,00	420,85	CC
MZ	f	26,00	213,78	CC
MZ	f	50,00	258,97	CC
MZ	f	20,00	291,50	CT
MZ	m	26,00	461,55	CT
MZ	f	28,00	552,01	CT
MZ	m	58,00	237,28	TT
MZ	f	46,00	263,81	TT
MZ	m	59,00	273,45	TT
MZ	m	35,00	386,92	CC
MZ	m	22,00	192,26	CT
MZ	f	29,00	376,02	CC
MZ	f	47,00	533,42	TT
MZ	f	22,00	480,26	TT
MZ	m	47,00	377,10	TT
MZ	f	24,00	336,59	CT
MZ	m	41,00	435,89	TT
MZ	m	53,00	375,23	CT
MZ	f	22,00	439,88	CT
MZ	m	61,00	394,37	CT
MZ	f	22,00	497,13	TT
MZ	f	64,00	423,53	CT
MZ	f	33,00	321,05	CT
MZ	f	24,00	316,95	CT
MZ	m	57,00	316,23	TT
MZ	f	29,00	315,32	CC
MZ	f	35,00	371,10	TT
MZ	m	40,00	578,72	TT
MZ	f	30,00	406,82	CC
MZ	m	21,00	391,04	CT
MZ	f	39,00	265,57	CT
MZ	m	52,00	269,62	TT
MZ	m	22,00	259,27	CT
MZ	f	25,00	361,25	TT
MZ	m	38,00	140,52	CT
MZ	m	44,00	336,32	TT
MZ	f	27,00	443,64	TT
MZ	f	30,00	347,01	TT
MZ	m	35,00	428,48	CT
MZ	m	58,00	377,74	CT
MZ	f	37,00	336,61	CT
MZ	m	50,00	475,32	TT
MZ	m	27,00	504,00	TT
MZ	m	43,00	436,22	CT
MZ	m	26,00	177,17	CT
MZ	f	43,00	416,22	CT
MZ	f	34,00	312,66	CT
MZ	m	19,00	444,92	TT
MZ	m	19,00	318,79	CC
MZ	f	21,00	449,42	CC
MZ	f	31,00	297,56	CT
MZ	m	53,00	199,38	TT
MZ	f	22,00	306,61	CT
MZ	f	28,00	314,46	CT
MZ	f	28,00	319,97	CC
MZ	f	38,00	308,90	TT
MZ	m	48,00	466,40	CT
MZ	f	23,00	413,98	TT
MZ	m	33,00	388,58	TT
MZ	f	22,00	213,55	CT
MZ	m	32,00	486,49	TT
MZ	f	22,00	510,22	CT
MZ	m	35,00	306,58	TT
MZ	f	40,00	508,59	CC
MZ	f	25,00	433,72	TT
MZ	f	23,00	413,59	CT
MZ	f	46,00	381,82	CT
MZ	m	21,00	261,74	TT
MZ	f	43,00	301,91	TT
MZ	f	27,00	344,28	CT
MZ	f	44,00	432,18	CT
MZ	m	37,00	379,39	CT
MZ	m	47,00	291,32	TT
MZ	f	48,00	330,61	CT
MZ	m	57,00	526,32	CC
MZ	f	22,00	300,37	CT
MZ	f	43,00	508,77	CT
MZ	m	45,00	372,81	CT
MZ	m	25,00	404,36	CT
MZ	f	55,00	305,59	CT
MZ	m	24,00	399,02	CC
MZ	f	24,00	346,21	TT
MZ	f	26,00	193,55	CT
MZ	f	22,00	309,48	CC
MZ	m	50,00	353,07	CT
MZ	m	26,00	315,58	TT
MZ	m	32,00	470,44	TT
MZ	f	22,00	295,87	TT
MZ	f	23,00	355,52	CT
MZ	f	49,00	483,67	TT
MZ	f	47,00	384,31	CT
MZ	f	27,00	312,58	CC
MZ	f	26,00	528,52	TT
MZ	f	57,00	511,20	TT
MZ	f	50,00	375,23	CT
MZ	f	20,00	339,17	TT
MZ	f	36,00	351,56	CT
MZ	f	27,00	339,43	TT
MZ	m	49,00	333,76	CT
MZ	m	22,00	379,15	CT
MZ	f	33,00	405,30	TT
MZ	m	33,00	384,10	CT
MZ	m	37,00	355,06	CT
MZ	f	26,00	240,33	CC
MZ	f	27,00	331,54	TT
MZ	m	50,00	348,11	CC
MZ	f	53,00	437,16	TT
MZ	f	49,00	481,80	CC
MZ	m	53,00	377,35	CT
MZ	f	25,00	290,31	TT
MZ	f	56,00	353,59	CT
MZ	m	24,00	267,88	TT
MZ	f	56,00	411,48	TT
MZ	m	41,00	207,07	CC
MZ	f	28,00	400,59	CT
MZ	f	64,00	337,63	CT
MZ	f	25,00	251,21	CC
MZ	m	44,00	289,92	CT
MZ	f	26,00	441,15	TT
MZ	f	21,00	515,27	TT
MZ	m	26,00	346,11	CT
MZ	m	19,00	423,03	TT
MZ	f	24,00	251,25	CT
MZ	m	30,00	311,96	CT
MZ	f	22,00	450,72	CT
MZ	f	64,00	330,64	TT
MZ	m	27,00	371,07	CT
MZ	f	22,00	295,33	TT
MZ	f	33,00	401,16	CT
MZ	m	18,00	452,36	CC
MZ	m	51,00	461,93	TT
MZ	f	22,00	381,33	CC
MZ	m	31,00	353,61	CT
MZ	f	22,00	311,67	CT
MZ	m	22,00	359,32	CT
MZ	m	49,00	529,72	CT
MZ	m	19,00	329,17	TT
MZ	m	63,00	549,07	CT
MZ	m	34,00	345,29	CT
MZ	f	24,00	241,14	CT
MZ	m	23,00	271,41	TT
MZ	m	56,00	395,09	TT
MZ	f	34,00	442,06	CT
MZ	m	25,00	261,99	CT
MZ	f	22,00	442,62	CC
MZ	m	27,00	316,82	TT
MZ	f	24,00	442,16	TT
MZ	m	24,00	368,00	CT
MZ	f	47,00	283,89	CC
MZ	m	24,00	326,79	TT
MZ	f	37,00	313,96	CC
MZ	m	31,00	406,36	CC
MZ	m	22,00	284,07	CT
MZ	m	41,00	352,87	CC
MZ	f	40,00	212,85	TT
MZ	m	20,00	346,81	CC
MZ	f	42,00	361,63	CT
MZ	f	24,00	377,49	TT
MZ	f	46,00	419,40	CC
MZ	m	43,00	250,74	CC
MZ	f	26,00	273,72	CT
MZ	f	23,00	337,86	CT
MZ	m	39,00	443,41	CT
MZ	f	24,00	428,06	TT
MZ	m	28,00	383,04	CC
MZ	m	52,00	379,36	TT
MZ	m	41,00	444,49	CT
MZ	f	63,00	430,18	TT
MZ	m	63,00	341,38	CT
MZ	f	44,00	304,98	CT
MZ	m	19,00	330,23	CC
MZ	f	33,00	368,70	CC
MZ	f	20,00	285,35	CC
MZ	f	20,00	291,06	CT
MZ	f	31,00	437,03	TT
MZ	m	21,00	272,01	TT
MZ	f	21,00	314,02	TT
MZ	f	34,00	506,05	TT
MZ	f	22,00	356,83	CT
MZ	m	21,00	417,52	CC
MZ	m	23,00	445,03	TT
MZ	m	56,00	306,53	CC
MZ	f	23,00	390,77	CT
MZ	f	39,00	330,01	CT
MZ	f	29,00	296,37	CT
MZ	f	25,00	397,72	CC
MZ	f	25,00	344,32	TT
MZ	m	23,00	341,70	CC
MZ	f	23,00	389,12	CC
MZ	f	42,00	298,75	CT
MZ	m	30,00	258,47	CT
MZ	m	32,00	254,76	CC
MZ	f	26,00	188,29	CT
MZ	f	20,00	291,58	TT
MZ	m	32,00	395,78	CC
MZ	f	18,00	279,57	CT
MZ	f	21,00	448,31	CT
MZ	f	49,00	347,99	CC
MZ	f	19,00	352,97	CT
MZ	f	50,00	265,46	TT
MZ	f	46,00	426,29	CT
MZ	m	55,00	310,64	CT
MZ	m	24,00	407,90	TT
MZ	f	21,00	144,72	CT
MZ	f	30,00	445,95	CT
MZ	f	25,00	465,62	CT
MZ	f	29,00	339,09	CT
MZ	m	27,00	224,81	TT
MZ	f	35,00	357,73	TT
MZ	f	24,00	297,75	CT
MZ	m	25,00	444,51	TT
MZ	m	25,00	189,99	TT
MZ	f	33,00	305,04	CT
MZ	f	23,00	255,95	CC
MZ	f	24,00	267,70	CT
MZ	m	32,00	379,95	CC
MZ	f	22,00	334,35	CT
MZ	m	47,00	364,04	TT
MZ	m	21,00	234,49	CT
MZ	f	40,00	429,46	CC
MZ	m	40,00	377,13	CT
MZ	f	22,00	206,27	CC
MZ	m	24,00	222,93	TT
MZ	m	22,00	285,83	CC
MZ	f	21,00	461,40	TT
MZ	m	25,00	270,91	TT
MZ	m	24,00	405,50	TT
MZ	f	20,00	412,23	TT
MZ	f	61,00	374,35	CC
MZ	m	27,00	470,45	CC
MZ	f	29,00	221,66	CT
MZ	f	53,00	223,46	CT
MZ	f	49,00	637,76	CC
MZ	m	26,00	592,09	CT
MZ	m	25,00	287,97	TT
MZ	f	23,00	326,62	CC
MZ	f	22,00	235,75	CT
MZ	m	27,00	415,51	CT
MZ	m	36,00	578,58	CT
MZ	f	48,00	294,58	CT
MZ	f	19,00	342,59	CT
MZ	f	28,00	305,82	CT
MZ	f	53,00	368,48	CT
MZ	m	25,00	413,47	CT
MZ	f	23,00	347,67	CT
MZ	f	41,00	274,23	CT
MZ	f	22,00	396,15	CT
MZ	m	24,00	282,28	TT
MZ	f	20,00	389,04	CT
MZ	f	20,00	418,68	CC
MZ	f	22,00	232,01	TT
MZ	m	27,00	321,44	TT
MZ	f	23,00	329,33	CT
MZ	f	50,00	360,76	CT
MZ	m	32,00	358,97	CT
MZ	m	42,00	394,31	TT
MZ	m	30,00	379,86	TT
MZ	f	26,00	369,51	CT
MZ	f	22,00	523,10	CT
MZ	m	24,00	235,74	CT
MZ	m	22,00	410,34	CT
MZ	f	24,00	301,05	CT
MZ	m	27,00	150,01	TT
MZ	m	29,00	357,66	CT
MZ	m	35,00	443,85	CC
MZ	f	51,00	375,65	TT
MZ	m	52,00	483,81	CT
MZ	f	63,00	307,13	CT
MZ	m	41,00	412,34	CC
MZ	f	36,00	506,96	CT
MZ	f	25,00	294,50	CC
MZ	f	23,00	488,07	TT
MZ	m	21,00	448,14	CT
MZ	f	42,00	402,53	CT
MZ	m	24,00	253,14	CC
MZ	f	20,00	477,66	CT
MZ	f	23,00	341,27	CC
MZ	m	19,00	296,42	TT
MZ	f	24,00	395,67	CT
MZ	m	23,00	363,25	CC
MZ	m	34,00	326,63	CT
MZ	f	27,00	195,56	TT
MZ	m	44,00	331,01	CT
MZ	m	54,00	387,99	CC
